# Supplementary material for: The role of artificial intelligence in medical education: an evaluation of Large Language Models (LLMs) on the Turkish Medical Specialty Training Entrance Exam
Source: BMC Med Educ. 2025 Apr 25;25:609. doi: 10.1186/s12909-025-07148-0 (PMC12023555; doi:10.1186/s12909-025-07148-0)
Supplement: Supplementary file 1 — Supplementary Material 1 [file 12909_2025_7148_MOESM1_ESM.xlsx]

## Sheet: ALL
Question Number	TUS-Correct Answer	Question Difficulty (1-5) According Percentage of Correct Answers	Department/Field	Knowledge/Case	Question Text (Turkish)	OpenAI-ChatGPT 4 Answer	OpenAI-ChatGPT 4 Response (Turkish)	OpenAI-ChatGPT 4 Correct (TRUE=1, FALSE=0)	Google AI-Gemini 1.5 Pro Answer	Google AI-Gemini 1.5 Pro Response (Turkish)	Google AI-Gemini 1.5 Pro Correct (TRUE=1, FALSE=0)	Cohere Command R+ Answer	Cohere Command R+ Response (Turkish)	Cohere Command R+ Correct (TRUE=1, FALSE=0)	Meta AI-Llama 3 70B Meta AI Answer	Meta AI-Llama 3 70B Meta AI Response (Turkish)	Meta AI-Llama 3 70B Correct (TRUE=1, FALSE=0)	Science Category
1	C	3	Internal Medicine	Case	Ateş, boğaz ağrısı ve boyunda şişlik yakınmalarıyla başvuran 28 yaşındaki kadın hastanın öyküsünden herhangi bir kronik hastalığı olmadığı, şikâyetlerinin bir haftadır olduğu, ateşinin düşmediği ve gittiği doktor tarafından verilen ampisilin kullanımı sonrası vücudunda ortaya çıkan yaygın döküntüler nedeniyle tekrar başvurduğu öğreniliyor. Fizik muayenede orofarenks hiperemik, posteriyor servikal…	C	Bu hastanın belirtileri ve laboratuvar bulguları üzerinden gidelim: Ateş, boğaz ağrısı ve boyunda şişlik: Enfeksiyöz bir süreci düşündürmektedir. Özellikle boğaz ağrısı ve ateş akut tonsilliti akla getirse de, yaygın lenfadenopati ve ateşin ampisilin kullanımı sonrası düşmeyişi, daha geniş bir enfeksiyöz süreci işaret edebilir. Vücudunda yaygın döküntüler: Ampisilin kullanımı sonrası ortaya çıkan…	1	C	C) Enfeksiyoz mononükleoz-Anti-EBV VCA IgM Enfeksiyöz mononükleoz (IM), Epstein-Barr virüsünün (EBV) neden olduğu yaygın bir viral enfeksiyondur. Hastanın klinik bulguları ve laboratuvar sonuçları IM ile uyumludur. Klinik bulgular: Ateş Boğaz ağrısı Boyunda şişlik (lenfadenopati) Vücutta döküntü (ampisilin kullanımı ile ilişkili olabilir) Batın sol üst kadranında hassasiyet (splenomegaliyi düşünd…	1	C	C) Enfeksiyoz mononükleoz-Anti-EBV VCA IgM Açıklama: Hasta öyküsünde ateş, boğaz ağrısı, boyunda şişlik ve lenfadenopati yakınmaları olup laboratuvar bulguları da enfeksiyoz mononükleoz ile uyumludur. Beyaz kan hücresi sayısının artması (lenfositler predominan), yüksek ateş ve lenfadenopati enfeksiyoz mononükleozun tipik bulgularındandır. Ayrıca hastada ampisilin usage sonrası çıkan döküntü de ma…	1	C	Bu hasta öyküsünde, en olası ön tanı Enfeksiyoz Mononükleoz (EM) olarak düşünülebilir. Hastanın şikâyetleri ve fizik muayene bulguları EM ile uyumlu görünmektedir. Hastanın bir haftadır süren ateş, boğaz ağrısı ve boyunda şişlik yakınmaları, EM'nin klasik semptomlarıdır. Ayrıca, fizik muayenede orofarenks hiperemisi ve yaygın lenfadenopatinin saptanması da EM'yi desteklemektedir. Laboratuvar tetk…	1	Clinical Medical Sciences
2	D	4	Internal Medicine	Knowledge	Neisseria meningitidis menenjiti olan hastayla temaslı bir kişide, aşağıdaki antibiyotiklerden hangisinin profilaksi amaçlı kullanımı en az uygundur? A) Siprofloksasin B) Rifampin C) Azitromisin D) Sefazolin E) Seftriakson	D	Neisseria meningitidis, menenjitin yanı sıra diğer ciddi enfeksiyonlara neden olabilen bakteridir. Yakın temaslı kişilerde hastalığın bulaşmasını önlemek için profilaksi (önleyici tedavi) önemlidir. Profilaksi için genellikle bakteriyi etkili bir şekilde öldürebilen ve vücutta yeterince yüksek konsantrasyonlara ulaşabilen antibiyotikler tercih edilir. A) Siprofloksasin: Neisseria meningitidis'e k…	1	D	D) Sefazolin Profilaksi için uygun antibiyotikler, Neisseria meningitidis'e karşı etkili olmalı ve nazofarenksteki taşıyıcı durumu ortadan kaldırabilmelidir. Siprofloksasin, Rifampin, Azitromisin ve Seftriakson bu kriterleri karşılar ve N. meningitidis'e karşı etkilidir. Sefazolin ise N. meningitidis'e karşı etkisizdir ve bu nedenle profilaksi için uygun değildir. Dolayısıyla, menenjitli hastayla…	1	D	Menenjit profilaksisi için en uygun seçenek olmayan antibiyotikleri sıralayalım: D) Sefazolin - Meningokok taşıyıcılarının tedavi edilmesi için uygun olsa da, menenjit profilaksisi için ilk seçim değildir. A) Siprofloksasin - Meningokok enfeksiyonlarının tedavi edilmesinde ve profilaksisinde kullanılabilir, ancak Azitromisin gibi daha hedefli bir seçenek vardır. E) Seftriakson - Meningokok enfeks…	1	D	Bu soruda, Neisseria meningitidis menenjiti olan hastayla temaslı bir kişide profilaksi amaçlı antibiyotik kullanımını tartışıyoruz. Profilaksi amaçlı antibiyotik tedavisi, menenjitli hasta ile yakın teması olan kişilerde, özellikle de aynı evde yaşayanlarda veya hasta ile doğrudan temas etmiş olan sağlık çalışanlarında uygulanır. Amacı, temaslı kişilerin olası bulaşma riskini azaltmaktır. Neisse…	1	Clinical Medical Sciences
3	A	2	Internal Medicine	Knowledge	Aşağıdakilerden hangisi erişkin tetanozunda kötü prognoz kriteri değildir? A) İnkübasyon süresinin 7 günden uzun olması B) Hastaneye başvuru sırasında vücut sıcaklığının 40 ºC üzerinde olması C) Hastaneye başvuru sırasında nabzın 140/dakika üzerinde olması D) Hastanın jeneralize tetanoz ile başvurması E) Etken giriş kapısının yanık yarası olması	E	Tetanoz, Clostridium tetani bakterisinin neden olduğu ciddi bir enfeksiyon hastalığıdır. Hastalık, bakterinin toksinleri nedeniyle kas spazmları ve sertleşmesi ile karakterizedir. Tetanozun prognozunu etkileyen birçok faktör vardır, ancak bazı durumlar kötü prognozla ilişkilendirilir: A) İnkübasyon süresinin 7 günden uzun olması: Genellikle, inkübasyon süresi kısa olan tetanoz vakalarının prognoz…	0	E	E) Etken giriş kapısının yanık yarası olması Erişkin tetanozunda kötü prognoz kriterleri şunlardır: Kısa inkübasyon süresi: İnkübasyon süresi ne kadar kısaysa, hastalığın seyri o kadar şiddetli olur. 7 günden kısa inkübasyon süresi kötü prognoz göstergesidir. Yüksek ateş: Hastaneye başvuru sırasında vücut sıcaklığının 40 ºC üzerinde olması, enfeksiyonun ciddiyetini ve kötü prognozu gösterir. Hızl…	0	C	Nabız hızı, vücut sıcaklığı gibi semptomların şiddeti tetanoz hastalığındaki prognostik faktörlerdendir. Ancak seçeneklerden sadece C) Hastaneye başvuru sırasında nabzın 140/dakika üzerinde olması, kötü bir prognoza işaret etmez. Tetanozda kötü prognoz kriteri olarak kabul edilir. Bu nedenle, C) seçeneği erişkin tetanozunda kötü bir prognoza işaret etmediğinden doğru yanıt değildir. Diğer seçenek…	0	E	Erişkin tetanozunda kötü prognoz kriterleri, hastanın kötü bir seyir geçirme riskini artıran faktörlerdir. Aşağıdaki seçeneklerden hangisi kötü prognoz kriteri değildir? A) İnkübasyon süresinin 7 günden uzun olması: Kötü prognoz kriteri değildir, çünkü kısa inkübasyon süresi (örneğin, 1-3 gün) kötü prognozla ilişkili iken, uzun inkübasyon süresi (örneğin, 7-14 gün) daha iyi prognoza sahiptir. B) …	0	Clinical Medical Sciences
4	A	4	Internal Medicine	Case	Her iki gözde kızarıklık ve sulanma, ateş, boğaz ağrısı ve öksürük yakınmalarıyla başvuran 23 yaşındaki kadın hastanın öyküsünden iki gün önce yüzme havuzuna girdiği ve birlikte gittiği arkadaşında da benzer yakınmalar olduğu öğreniliyor. Fizik muayenede vücut sıcaklığı 38,4 °C, konjunktivalarda kızarıklık, farinkste yaygın hiperemi ve ağrılı servikal lenfadenopati saptanıyor. Bu tabloya yol açab…	A	Bu hastanın semptomları ve öyküsü, adenovirüs enfeksiyonunu güçlü bir şekilde düşündürmektedir. Adenovirüsler, hem solunum yolunu hem de konjunktivayı etkileyebilen, geniş bir spektrumda hastalık yapabilen virüslerdir. Semptomlar arasında ateş, boğaz ağrısı, öksürük (solunum yolu semptomları), konjunktival kızarıklık (konjunktivit) ve bazen lenfadenopati bulunur. Adenovirüs enfeksiyonları, özelli…	1	A	A) Adenovirus Hastanın klinik bulguları ve öyküsü, adenoviral konjunktivit ve üst solunum yolu enfeksiyonu ile uyumludur. Yüzme havuzuna girme öyküsü: Adenovirüsler klorlu suya dirençlidir ve yüzme havuzlarında kolayca yayılabilir. Her iki gözde kızarıklık ve sulanma: Konjunktivit, adenovirüs enfeksiyonunun tipik bir belirtisidir. Ateş, boğaz ağrısı ve öksürük: Bunlar adenovirüsün neden olduğu üs…	1	A	Bu klinik tablo için en muhtemel etken A) Adenovirus'tir. Adenovirus enfeksiyonları genellikle göz, solunum yolu ve gastroenteral semptomlara neden olur. Yüzme havuzunda bulaşım çok yaygın olduğundan, iki kişi arasında benzer semptomların olması likely bir durum. Adenovirus enfeksiyonlarına bağlı konjunktivit (göz enfeksiyonu) ve farenjit (boğaz enfeksiyonu) bu tabloda önemli ipuçlarıdır. Ayrıca,…	1	A	Bu hasta öyküsünde, her iki gözde kızarıklık ve sulanma, ateş, boğaz ağrısı ve öksürük yakınmalarıyla başvuran 23 yaşındaki kadın hastanın şikâyetleri ve fizik muayene bulguları bir arada değerlendirildiğinde, en olası etken Adenovirus olarak düşünülebilir. Adenovirus, konjunktiviti, faringiti ve üst solunum yolu enfeksiyonlarına neden olabilir. Ayrıca, yüzme havuzuna girilmesi 이후 ortaya çıkan şi…	1	Clinical Medical Sciences
5	D	3	Internal Medicine	Knowledge	Aşağıdakilerden hangisi, eozinofilik granülomatöz polianjiitis (Churg-Strauss sendromu) tanı kriterlerinden biri değildir? A) Astım B) Periferik eozinofili C) Paranazal sinüzit D) Hemoptizi E) Nöropati	E	E) Nöropati, eozinofilik granülomatöz polianjiitis (Churg-Strauss sendromu) için tanı kriterlerinden biri değildir. Eozinofilik granülomatöz polianjiitiste sıklıkla astım, periferik eozinofili, paranazal sinüzit ve hemoptizi gibi bulgular görülür. Ancak nöropati, tipik olarak bu sendromun bir özelliği değildir.	0	D	D) Hemoptizi Hemoptizi (kanlı balgam çıkarma), eozinofilik granülomatöz polianjiitis (Churg-Strauss sendromu) için tanı kriterlerinden biri değildir. Churg-Strauss sendromu için tanı kriterleri şunları içerir: Astım: Genellikle hastalığın erken dönemlerinde ortaya çıkar. Periferik eozinofili: Kandaki eozinofil sayısının yüksek olması. Paranazal sinüzit: Burun ve sinüslerin iltihabı. Nöropati: Sin…	1	E	Churg-Strauss sendromu (eozinofilik granülomatöz polianjiit) tanı kriterlerini doğru sıralayalım: Astım Sinüzit Periferik eozinofili Vaskülit belirtileri (ör. hemoptizi, bağırsak kanaması) Nöropati (bağışıklı sistemin sinir dokusuna zarar vermesi) Dolayısıyla, cevaplarımızdan E) Nöropati, Churg-Strauss sendromu için tanı kriterlerinden biri değildir.	0	D	Eozinofilik granülomatöz polianjiitis (Churg-Strauss sendromu) tanı kriterleri, American College of Rheumatology (ACR) tarafından belirlenmiştir. Aşağıdaki seçeneklerden hangisi Churg-Strauss sendromu tanı kriterlerinden biri değildir? A) Astım: Churg-Strauss sendromu tanı kriterlerinden biridir. B) Periferik eozinofili: Churg-Strauss sendromu tanı kriterlerinden biridir. C) Paranazal sinüzit: Ch…	1	Clinical Medical Sciences
6	C	2	Internal Medicine	Knowledge	Kronik sarkoidozda görülen tipik cilt tutulumu aşağıdakilerden hangisidir? A) Lupus vulgaris B) Kelebek raş C) Lupus pernio D) Akrokeratoz paraneoplastika E) Heliotropik erüpsiyon	C	C) Kronik sarkoidozda tipik cilt tutulumu, lupus pernio olarak bilinen morumsu-mor bir lezyondur. Bu, sarkoidozda cilt bulgularının en sık görülen tiplerinden biridir.	1	C	C) Lupus pernio Kronik sarkoidozda görülen tipik cilt tutulumu lupus perniodur. Lupus pernio, burun, yanaklar, kulaklar ve parmaklar gibi vücudun soğuk ve güneş ışığına maruz kalan bölgelerinde görülen kırmızı veya mor renkli, ağrılı ve şişmiş plaklardır. Diğer seçenekler ise farklı hastalıklarla ilişkilidir: Lupus vulgaris: Ciltte görülen tüberküloz enfeksiyonudur. Kelebek raş: Sistemik lupus er…	1	C	Cilt bulguları, sarkoidoz hastalığında nadir olsa da, görülebilir. Kronik sarkoidozda tipik cilt lezyonu C) Lupus pernio'dur. Lupus pernio, parmak uçları ve burun gibi vücuttaki soğuk bölgelere etkilenme eğiliminde olan morarmayı ve ağrıyı içeren bir lezyon türüdür. Bu nedenle, doğru yanıt seçeneklerimizden C) Lupus pernio'dur.	1	C	C) Lupus pernioAçıklama: Kronik sarkoidozda görülen tipik cilt tutulumu, Lupus pernio'dur. Lupus pernio, kronik sarkoidozun bir komplikasyonu olan ve özellikle yüz, burun, kulaklar ve ayaklarda ortaya çıkan bir cilt lezyonudur.	1	Clinical Medical Sciences
7	E	1	Internal Medicine	Knowledge	Aşağıdakilerden hangisi astım kılavuzlarında yer alan astım semptomları kontrol parametrelerinden biri değildir? A) Kurtarıcı ilaç kullanım sayısı B) Gün içinde gelişen astım semptomları C) Astıma bağlı gelişen aktivite kısıtlaması D) Astım semptomlarına bağlı gece uyanmaları E) Alevlenme sıklığı	E	E) Alevlenme sıklığı, astım semptomlarının kontrolünü değerlendirmek için standart bir parametre değildir. Astım kılavuzlarında yer alan tipik kontrol parametreleri arasında kurtarıcı ilaç kullanım sayısı, gün içinde gelişen astım semptomları, astıma bağlı gelişen aktivite kısıtlaması ve astım semptomlarına bağlı gece uyanmaları bulunmaktadır.	1	C	C) Astıma bağlı gelişen aktivite kısıtlaması Astım kılavuzlarında yer alan astım semptomları kontrol parametreleri şunlardır: Kurtarıcı ilaç kullanım sayısı: Astım semptomlarını kontrol altına almak için kullanılan kısa etkili bronkodilatörlerin (örneğin, salbutamol) kullanım sıklığı. Gün içinde gelişen astım semptomları: Öksürük, hırıltı, nefes darlığı ve göğüs sıkışması gibi astım semptomlarını…	0	A	Astım kontrol parametrelerini doğru bir şekilde sıralayalım: Astım semptomlarına bağlı gece uyanmaları Semptomlar nedeniyle iş veya okul hayatında kısıtlamalar İlaç kullanım sıklığı (kurucu ve kurtarıcı) Alevlenme sıklığı Bu nedenle, cevap A) Kurtarıcı ilaç kullanım sayısıdır. Astım tedavisinde kullanılan kurtarıcı ilaçların kullanım sıklığı, astım kontrolünü değerlendirmede önemli bir parametre …	0	A	A) Kurtarıcı ilaç kullanım sayısıAçıklama: Astım kılavuzlarında yer alan astım semptomları kontrol parametreleri arasında, gün içinde gelişen astım semptomları, astıma bağlı gelişen aktivite kısıtlaması, astım semptomlarına bağlı gece uyanmaları ve alevlenme sıklığı bulunur. Kurtarıcı ilaç kullanım sayısı ise, tedavi yanıtını değerlendirmek için kullanılan bir parametredir.	0	Clinical Medical Sciences
8	E	4	Internal Medicine	Knowledge	Aşağıdakilerden hangisinin sistemik kullanımının kan basıncını arttırıcı etki göstermesi en az olasıdır? A) Etinil estradiol B) Fenilpropanolamin C) Naproksen D) Siklosporin E) İvabradin	E	E) İvabradin, diğer seçeneklerden farklı olarak kan basıncını arttırmak yerine kalp atış hızını azaltan bir ilaçtır. Bu nedenle, sistemik kullanımının kan basıncını arttırıcı etki göstermesi en az olasıdır.	1	E	E) İvabradin İvabradin, kalp atış hızını yavaşlatan bir ilaçtır ve kan basıncını düşürücü etki gösterebilir. Diğer seçenekler ise kan basıncını yükseltebilir: A) Etinil estradiol: Doğum kontrol haplarında bulunan bir östrojen türüdür ve kan basıncını yükseltebilir. B) Fenilpropanolamin: Dekonjestanlarda bulunan bir maddedir ve kan basıncını yükseltebilir. C) Naproksen: Nonsteroidal antiinflamatua…	1	C	Naproksen. Naproksen, non-steroidal antienflamatuvar ilaçlar (NSAİD) grubundan ağrı kesici bir ilaçtır ve genellikle kan basıncını artırma potansiyeli en düşük olan NSAİD olarak kabul edilir. Diğer yandan, ortayaattığı yan etkiler arasında kan basıncında artış olabilir. Ancak, diğer ilaçlara göre bu etki daha az provável'dir. Diğer ilaçlar ile ilgili durumlara gelirsek, etinil estradiol östrogen …	0	E	E) İvabradinAçıklama: İvabradin, bir kalp ilacıdır ve kalp hızını düşürücü etki gösterir. Diğer seçeneklerde, kan basıncını arttırıcı etki gösterirler. Etinil estradiol, östrojenlerin sistemik kullanımı sonucunda kan basıncında artış olabilir. Fenilpropanolamin, bir soğuk algınlığı ilacıdır ve sempatik sistemi stimüle ederek kan basıncını artırır. Naproksen, bir nonsteroid antiinflamatuar ilaçtır…	1	Clinical Medical Sciences
9	D	2	Internal Medicine	Case	Kan basıncı yüksekliği nedeniyle başvuran 33 yaşındaki kadın hastanın ambulatuvar kan basıncı takibinde gündüz ölçümlerinin ortalaması 165/110 mmHg, kalp hızı ortalaması 90/dakika olarak kaydediliyor. Sekonder hipertansiyon nedenleri dışlanıyor. Gebelik planladığı öğreniliyor. Yaşam tarzı değişikliğiyle birlikte antihipertansif ilaç başlanmasına karar veriliyor. Bu hasta için aşağıdaki antihipert…	D	Gebelik planladığı için, tercih edilecek antihipertansif ilacın fetüs üzerinde güvenli olması gerekmektedir. Bu nedenle, gebelikte güvenli kabul edilen antihipertansif ilaçlar tercih edilmelidir. Bu durumda, tercih edilmesi en uygun antihipertansif ilaçlardan biri, gebelik sırasında güvenli kabul edilen metildopa (D) olacaktır. Diğer ilaçlar gebelik sırasında kullanıma uygun değildir veya gebelik…	1	D	D) Metildopa Gebelik planlayan kadınlarda hipertansiyon tedavisinde metildopa ilk seçenek ilaçtır. Metildopa, gebelikte güvenle kullanılabilen ve anne karnındaki bebeğe zarar vermeyen bir antihipertansif ilaçtır. Diğer seçenekler ise gebelikte kullanımı sakıncalı olabilir: A) Losartan: Anjiyotensin II reseptör blokerleri (ARB) sınıfında yer alan losartan, gebelikte kullanıldığında fetal malformas…	1	D	Gebelik planlayan bir hasta için en uygun antihipertansif ilaç D) Metildopadır. Metildopa, gebelik sırasında kullanılabilen birkaç ilaçtan biridir ve kan basıncını düşürmede etkili bir seçenektir. Ayrıca, metildopa diğer ilaçlara kıyasla daha az yan etki gösterir. Gebelikte kullanılabilen başka bir ilaç A) Losartan'dır ancak metildopadan sonra ikinci seçimdir. Losartan, hamilelikte kan basıncını …	1	D	D) MetildopaAçıklama: Gebelik planladığı öğrenildiği için, antihipertansif ilaç seçimi sırasında gebelikte kullanım güvenliği de dikkate alınmalıdır. Metildopa, gebelikte kullanım güvenliği kanıtlanmış bir ilaçtır ve birinci basamak tedavi olarak önerilir. Digoksin dışındaki diğer seçeneklerde gebelikte kullanım konusunda kısıtlamalar veya uyarılar bulunur.	1	Clinical Medical Sciences
10	A	2	Internal Medicine	Knowledge	Aşağıdaki ekstremite derivasyonlarının hangisinde pozitif elektrot sol kola yerleştirilir? A) I B) II C) III D) avR E) avF	A	Elektrokardiyogram (EKG) derivasyonları, kalbin elektriksel aktivitesinin çeşitli yönlere göre kaydını sağlar. Ekstremite derivasyonları kalbin elektriksel aktivitesini vücudun farklı bölgelerine yerleştirilen elektrotlar arasındaki potansiyel farkı olarak kaydeder. Standart ekstremite derivasyonları (I, II, ve III) ve artımlı (augmented) ekstremite derivasyonları (aVR, aVL, ve aVF) olmak üzere i…	1	D	D) avR avR derivasyonunda pozitif elektrot sağ kola, negatif elektrot sol kola ve referans elektrot sol bacağa yerleştirilir.	0	A	I) sol kolda yer alan derivasyonlarda pozitif elektrot yerleştirilir. Bu derivasyonlar, ekstremiteler için kullanılan typical 4 kollu (I, II, III, aVR) derivasyonlardandır. Dolayısıyla, doğru yanıt A) I'dir.	1	A	A) IAçıklama: Ekstremite derivasyonlarında, pozitif elektrot sol kola yerleştirildiği zaman, I. derivasyonda (sol kol - sağ kol) bulunur.	1	Clinical Medical Sciences
11	A	2	Internal Medicine	Knowledge	Aşağıdakilerden hangisi gerçek dirençli hipertansiyon sebebi değildir? A) Beyaz önlük hipertansiyonu B) Kronik böbrek yetmezliği C) Primer aldosteronizm D) Obstrüktif uyku apne sendromu E) Aterosklerotik renovasküler hastalık	A	Gerçek dirençli hipertansiyon, tedaviye rağmen kan basıncının kontrol altına alınamadığı durumu ifade eder. Bu durum, genellikle üç farklı antihipertansif ilaç sınıfından uygun dozlarda kullanılmasına rağmen hedef kan basıncına ulaşılamaması şeklinde tanımlanır. Gerçek dirençli hipertansiyonun birkaç olası sebebi vardır, ancak aşağıdaki seçenekler arasından bu durumun bir sebebi olmayanı belirlem…	1	A	A) Beyaz önlük hipertansiyonu Beyaz önlük hipertansiyonu, sadece sağlık kuruluşlarında ölçülen kan basıncının yüksek olması durumudur. Gerçek hipertansiyon değildir, ancak altta yatan bir hipertansiyon riskini gösterebilir. Diğer seçenekler gerçek dirençli hipertansiyonun nedenleri olabilir: Kronik böbrek yetmezliği: Böbrekler, kan basıncını düzenlemede önemli rol oynar. Böbrek yetmezliği, kan ba…	1	A	Beyaz önlük hipertansiyonu, gerçek dirençli hipertansiyonun sebepleri arasında yer almayan tek seçenektir. Beyaz önlük hipertansiyonu, yalnızca sağlık kuruluşunda ölçüm yapılan ve ev dışı hipertansiyon olarak da bilinen bir durumdur. Stresli ortamda kan basıncı ölçümlerinin artması normaldir ve hastalığın sebepleri arasında sayılmaz. Gerçek dirençli hipertansiyonun sebepleri arasında; B) Kronik b…	1	A	A) Beyaz önlük hipertansiyonuAçıklama: Beyaz önlük hipertansiyonu, gerçek dirençli hipertansiyon sebebi değildir. Beyaz önlük hipertansiyonu, doktor veya sağlık çalışanlarının önünde kan basıncının artması durumudur ve bunun nedeni psikolojik stres olarak düşünülmektedir. Diğer seçeneklerde, kronik böbrek yetmezliği, primer aldosteronizm, obstrüktif uyku apne sendromu ve aterosklerotik renovaskül…	1	Clinical Medical Sciences
12	D	1	Internal Medicine	Case	Yirmi sekiz yaşındaki kadın hastanın genel kontrol amaçlı yapılan tetkiklerinde ALT değeri normalin 1,5 katı saptanıyor. İki ay önceki laboratuvar testleri normal olan hastanın hikâyesinden ilaç, bitki veya alkol kullanımının olmadığı öğreniliyor. Vücut kitle indeksi normalin hafif üzerinde olan hastaya diyet ve egzersiz öneriliyor. On beş gün sonra tekrarlanan tetkiklerinde ALT ve AST değerleri …	D	Yirmi sekiz yaşındaki kadın hastanın karaciğer enzimlerindeki artış (özellikle ALT ve AST değerlerinde), potansiyel bir karaciğer hastalığının işareti olabilir. Hastanın ilaç, bitki veya alkol kullanmadığı ve vücut kitle indeksinin normalin hafif üzerinde olduğu bilgisi, bazı olası nedenleri öne çıkarırken, diğerlerini arka plana atabilir. Öncelikle, karaciğer enzimlerindeki bu artışın nedenini a…	1	D	D) AMA AMA (antimitokondriyal antikor), primer biliyer kolanjit (PBC) tanısında kullanılan bir antikor testidir. PBC, karaciğerdeki safra kanallarının iltihaplanması ve tahrip olması ile karakterize otoimmün bir hastalıktır. Hastanın klinik bulguları ve laboratuvar sonuçları PBC ile uyumlu değildir. Bu nedenle, AMA testi bu aşamada istenecek ilk basamak tetkiklerden biri değildir. Diğer seçenekle…	1	C	Bu hasta için en uygun sonraki adım C) HBsAg testidir. Karaciğer enzimlerinde artış (transaminazlar) ve diğer laboratuvar bulgularının normal olması, viral hepatit şüphesini akla getirir. HBsAg, hepatit B virüsü enfeksiyonunu belirlemede kullanılan bir testtir ve bu durumda gerekli olan ilk testtir. Diğer testler de önemli ancak bu klinik tabloda ikinci sırada gelir: A) IgM Anti-HAV (hepatit A vi…	0	C	C) HBsAgAçıklama: Hastanın hikâyesinde ilaç, bitki veya alkol kullanımının olmadığı öğreniliyor ve vücut kitle indeksi normalin hafif üzerinde bulunuyor. İki ay önceki laboratuvar testleri normal olan hastanın ALT değeri normalin 1,5 katı saptanıyor ve on beş gün sonra tekrarlanan tetkiklerinde ALT ve AST değerleri normalin 3 katı saptanıyor. Bu durumda, ilk basamak tetkikleri arasında, IgM Anti-…	0	Clinical Medical Sciences
13	A	1	Internal Medicine	Knowledge	Kolondan kaynaklanan akut alt gastrointestinal kanamanın en sık nedeni aşağıdakilerden hangisidir? A) Divertikülozis B) İskemik kolit C) İnflamatuvar bağırsak hastalıkları D) Rektal ülserler E) Kolon tümörleri	A	Akut alt gastrointestinal kanamanın en sık nedeni A) Divertikülozis'tir. Divertiküller, kolon duvarının zayıf noktalarından dışarı doğru fırlayan küçük keseciklerdir ve genellikle yaşla birlikte görülme sıklığı artar. Divertikülozis durumunda, bu divertiküller kanayabilir, özellikle de iltihaplandıkları zaman (divertikülit). Bu kanamalar genellikle kendiliğinden durur ama bazen ciddi ve yaşamı te…	1	A	A) Divertikülozis Kolondan kaynaklanan akut alt gastrointestinal kanamanın en sık nedeni divertikülozistir. Divertikülozis, kolon duvarında küçük keseciklerin (divertikül) oluşmasıdır. Bu keseciklerin kanaması, alt gastrointestinal kanamanın en sık nedenidir. Diğer seçenekler de alt gastrointestinal kanamanın nedenleri olabilir, ancak divertikülozis kadar sık görülmezler: İskemik kolit: Kolonun k…	1	E	Kolon kaynaklı akut alt gastrointestinal kanamanın en sık nedeni E) Kolon tümörleridir. Kolon tümörleri, özellikle de kolon kanseri, akut alt gastrointestinal kanamanın en common bir nedenidir. Kanama, tümörün ülserasyonuna bağlı olarak oluşur. Diğer seçenekler de kolon kanamasının nedenleri arasında ancak daha az sıklıkta görülür: D) Rektal ülserler, C) İnflamatuvar bağırsak hastalıkları ve B) İ…	0	A	A) DivertikülozisAçıklama: Akut alt gastrointestinal kanamanın en sık nedeni, kolondan kaynaklanan divertikülozistir. Divertikülozis, kolon duvarında küçük çıkıntıların oluşması durumudur ve kanama riski taşımaktadır.	1	Clinical Medical Sciences
14	D	5	Internal Medicine	Knowledge	Aşağıdakilerin hangisinde serum-asit albumin farkının 1,1 g/dL’den küçük olması en olasıdır? A) Budd-Chiari sendromu B) Alkolik siroz C) Yaygın karaciğer metastazı D) Nefrotik sendrom E) Kalp yetersizliği	D	Serum-asit albumin gradyanı (SAAG), asit sıvısındaki albumin ile serumdaki albumin arasındaki farkı ölçerek, asitin nedenini belirlemeye yardımcı olur. SAAG değeri 1,1 g/dL'den büyük olduğunda, asitin portal hipertansiyona bağlı olduğu düşünülür. Bu, karaciğer sirozu, Budd-Chiari sendromu veya kalp yetersizliği gibi durumlarla ilişkilidir. SAAG değeri 1,1 g/dL'den küçük olduğunda ise, asitin port…	1	D	D) Nefrotik sendrom Serum-asit albumin farkı, serum albümin düzeyinden asit albümin düzeyini çıkararak hesaplanır. Normalde bu fark 0,5 g/dL'den azdır. Serum-asit albumin farkının artması, karaciğer fonksiyonlarında bozulma olduğunu gösterir. Bunun nedeni, karaciğerin albümin üretimini azaltması veya albüminin vücutta daha hızlı parçalanması olabilir. Nefrotik sendrom, böbreklerin aşırı miktarda …	1	D	Nefrotik sendrom. Nefrotik sendrom, böbreklerde protein kaybına bağlı olarak serumda asit konsantrasyonunda artışa ve buna bağlı olarak da serum-asit albumin farkının genişlemesine neden olan bir böbrek hastalığıdır. Bu farkın 1,1 g/dL'den küçük olması Nefrotik sendromda en muhtemel durumdur. Kalp yetersizliği ve Budd-Chiari sendromu da serum asit seviyelerinde artışı eşlik edebilen hastalıklar a…	1	C	C) Yaygın karaciğer metastazıAçıklama: Serum-asit albumin farkının 1,1 g/dL’den küçük olması, yaygın karaciğer metastazında en olasıdır. Yaygın karaciğer metastazında, karaciğer fonksiyon bozukluğu nedeniyle albümin üretimi azalmaktadır.	0	Clinical Medical Sciences
15	C	5	Internal Medicine	Case	Kırk beş yaşındaki kadın hasta kaşıntı ve hâlsizlik yakınmalarıyla başvuruyor. Yapılan tetkiklerde serum aminotransferaz düzeyleri hafif yüksek iken ALP ve GGT testleri normalin üst sınırına göre 5-6 kat yüksek saptanıyor. Etiyolojiye yönelik testlerde AMA pozitif saptanan hastada yapılan karaciğer biyopsisinde interlobüler safra kanallarında hasar, duktopeni, florid kanal lezyonları ve erken evr…	C	Bu hasta için verilen bulgular, Primer Biliyer Kolanjit (PBC) tanısını desteklemektedir. AMA (Antimitokondriyal Antikor) pozitifliği ve karaciğer biyopsisinde görülen tipik histolojik bulgular (interlobüler safra kanallarında hasar, duktopeni, florid kanal lezyonları ve erken evrede fibrozis) PBC'nin klasik tanı özellikleridir. PBC, kısmen otoimmün bir hastalık olarak kabul edilir ve özellikle kü…	1	C	C) Ursodeoksikolik asit birinci basamak tedavidir. Hastanın klinik bulguları, laboratuvar sonuçları ve karaciğer biyopsisi bulguları primer biliyer kolanjit (PBC) ile uyumludur. PBC, karaciğerdeki safra kanallarının iltihaplanması ve tahrip olması ile karakterize otoimmün bir hastalıktır. PBC tedavisinde birinci basamak ilaç ursodeoksikolik asit (UDCA)'tır. UDCA, safra akışını artırarak ve karaci…	1	B	Bu hasta için doğru olan ifade B) Kan lipid düzeylerinin normal ya da düşük olması beklenir'dir. Primer bilier sarkom (PBC) olan hastalarda kolesterol emilimi bozulduğundan, kan lipid düzeyleri normal veya düşük bulunur. PBC tedavisinde ilk seçim C) Ursodeoksikolik asittir. Bu ilaç, sarılığın ilerlemesini yavaşlatmaya ve karaciğer hasarını azaltmaya yardımcı olabilir. Ancak D) Obetikolik asit içi…	0	C	C) Ursodeoksikolik asit birinci basamak tedavidir.Açıklama: Hastanın şikayetleri ve tetkik sonuçları, primer biliyer kolangit (PBC) tanısını gösterir. PBC'de, AMA pozitifliği ve karaciğer biyopsisinde interlobüler safra kanallarında hasar, duktopeni, florid kanal lezyonları ve erken evrede fibrozis saptanır. Ursodeoksikolik asit, PBC tedavisinde birinci basamak tedavi olarak kullanılır.	1	Clinical Medical Sciences
16	D	4	Internal Medicine	Case	Nefes darlığı nedeniyle başvuran hastanın fizik muayenesinde multinodüler guatr saptanıyor. Hastadaki guatrın boyundaki ana damarlara ve trakeaya bası yaptığı ve nefes darlığının buna bağlı olduğu düşünülüyor. Hastada guatra bağlı basıyı ortaya koymak için aşağıdaki fizik muayene belirtilerinden hangisinin pozitif olması gerekir? A) Tilt belirtisi A) Adam-Stockes belirtisi C) Stellwag belirtisi D…	D	Hastada guatrın boyundaki ana damarlara ve trakeaya bası yapması durumunda, bu baskıyı ortaya koymak için aranan fizik muayene belirtisi D) Pemberton belirtisi'dir. Pemberton belirtisi, hastanın kollarını başının üzerine kaldırmasıyla boyunda ve yüzde kızarıklık, şişme veya morarma gibi belirtilerin ortaya çıkmasıdır. Bu belirti, büyük intratorasik guatrların üst göğüs girişine baskı yapması sonu…	1	D	D) Pemberton belirtisi Pemberton belirtisi, boyundaki büyük bir guatrın, kolları başın üzerine kaldırıldığında trakea ve büyük damarlara baskı yaparak yüz ve boyunda kızarıklık, şişme ve nefes darlığına neden olmasıdır. Diğer seçenekler, guatr ile ilişkili olmayan fizik muayene belirtileridir: Tilt belirtisi: Ortostatik hipotansiyonun bir belirtisidir. Adam-Stockes belirtisi: Tam kalp bloğunun bi…	1	A	Bu klinik tabloda arsuggestilen belirti A) Adam-Stokes belirtisidir. Adam-Stokes belirtisi, dik duruşchangedwherMNEFRUErewdrak	0	D	D) Pemberton belirtisiAçıklama: Pemberton belirtisi, boyundaki ana damarlara ve trakeaya bası yapan guatrın tespit edilmesine yardımcı olur. Bu belirtide, hasta oturur pozisyonda iken, doktor tarafından guatrın üzerine hafifçe baskı uygulanır. Eğer hasta nefes darlığı hissediyorsa, Pemberton belirtisi pozitif kabul edilir.	1	Clinical Medical Sciences
17	E	4	Internal Medicine	Knowledge	Aşağıdakilerden hangisi multipl endokrin neoplazi tip 1 ilişkili tümörlerden değildir? A) Yüz anjiyofibromları B) Karsinoid tümörler C) Adrenal kortikal tümörler D) Timus tümörleri E) Skuamöz hücreli deri kanserleri	E	Multiple Endokrin Neoplazi tip 1 (MEN1), paratiroid bezleri, pankreasın endokrin hücreleri ve hipofiz bezi gibi birden fazla endokrin organı etkileyen otozomal dominant bir genetik bozukluktur. MEN1 sendromu ile ilişkili tümörler arasında paratiroid adenomları, pankreasın endokrin tümörleri (gastrinomlar, insulinomlar vs.), hipofiz adenomları, ve non-endokrin tümörler olarak yüz anjiyofibromları,…	1	E	E) Skuamöz hücreli deri kanserleri Multipl endokrin neoplazi tip 1 (MEN1), endokrin sistemdeki birden fazla bezde tümör oluşumuna neden olan kalıtsal bir hastalıktır. MEN1 ile ilişkili tümörler şunları içerir: Paratiroid tümörleri (en sık görülen) Hipofiz tümörleri Pankreas tümörleri Adrenal kortikal tümörleri Timus tümörleri Karsinoid tümörler Yüz anjiyofibromları Skuamöz hücreli deri kanseri, M…	1	E	Skümoz hücreli deri kanserleri (melanom), multipl endokrin neoplazi (MEN) tip 1 ile ilişkili tümörlerden değildir. MEN tip 1, genellikle ailevi bir hastalık olup paratiroid bezinden kaynaklanan hiperparatiroidizm, karaciğer ve pankreasın certain bölümlerinden kaynaklanan Karsinoid tümörler ve adrenal bezden kaynaklanan adrenal kortikal tümörler dahil olmak üzere çeşitli endokrin tümörlerine bağlı…	1	C	C) Adrenal kortikal tümörlerAçıklama: Multipl endokrin neoplazi tip 1 (MEN 1), otozomal dominant bir sendromdur ve çeşitli endokrin bezlerinde tümör gelişimine neden olabilir. Yüz anjiyofibromları, karsinoid tümörler, timus tümörleri ve skuamöz hücreli deri kanserleri, MEN 1 ilişkili tümörlerdir. Adrenal kortikal tümörler ise, MEN 2 ilişkili tümörlerdir.	0	Clinical Medical Sciences
18	B	3	Internal Medicine	Knowledge	Subakut tiroditi, tirotoksikoza yol açabilen diğer durumlardan ayıran en belirgin tiroid fizik muayene bulgusu aşağıdakilerden hangisidir? A) Guatr B) Ağrı C) Üfürüm D) Nodül E) Sıcaklık	B	Subakut tiroidit, tiroid bezinin viral enfeksiyonlar sonrası gelişen iltihabi bir durumudur ve tirotoksikoz ile karakterize edilir. Bu durumdan kaynaklanan tirotoksikoz, genellikle geçici bir fazdır ve zamanla hipotiroidizm ile sonuçlanabilir. Subakut tiroiditi tirotoksikoza yol açabilen diğer tiroid durumlarından (örneğin Graves hastalığı, toksik nodüler guatr vb.) ayıran en belirgin ve karakter…	1	B	B) Ağrı Subakut tiroidit, tiroid bezinin iltihaplanmasıdır. Genellikle viral bir enfeksiyondan sonra ortaya çıkar. Subakut tiroiditin en belirgin fizik muayene bulgusu, tiroid bezinde ağrı olmasıdır. Tiroid bezi genellikle büyümüş ve hassastır. Diğer seçenekler, subakut tiroidit için spesifik değildir: Guatr: Tiroid bezinin büyümesidir. Subakut tiroiditte guatr görülebilir, ancak diğer tiroid has…	1	B	Subakut tiroidit (De Quervain tiroiditi), tipik olarak klinik tabloda ağrı ile karakterize edilir ve bu da onu diğer tirotoksik durumlardan ayırt eden ana belirti olur. Vücutta yaygın ağrı hissinin yanı sıra boyun bölgesinde ağrı olabilir. Bu ağrı, boyun hareketlerinde artışa neden olabilir. Dolayısıyla, cevap B) Ağrı'dır.	1	B	B) AğrıAçıklama: Subakut tiroditi, tiroid glandında oluşan iltihaplı bir durumudur. Bu durumda, tiroid fizik muayene bulgusu olarak ağrı görülür. Diğer seçeneklerde, guatr (tiroid glandının büyümesi), üfürüm (tiroid glandında çıkan ses), nodül (tiroid glandındaki küçük kitle) ve sıcaklık (tiroid glandında oluşan ısı artışı) subakut tiroditiyle ilişkili olmayabilir.	1	Clinical Medical Sciences
19	B	4	Internal Medicine	Knowledge	Kırmızı hücre dağılım genişliği (red cell distribution width, RDW) parametresiyle ilgili aşağıdaki ifadelerden hangisi yanlıştır? A) Sepsis ve travma gibi durumlarda morbidite ve mortalite için belirleyici bir biyobelirteçtir. B) Talasemi taşıyıcılığında belirgin derecede artar. C) Megaloblastik anemilerde artabilir. D) Demir eksikliği anemisinde artar. E) Eritrosit aglütinasyonu ve fragmantasyon…	B	Kırmızı hücre dağılım genişliği (RDW), periferik kandaki eritrositlerin (kırmızı kan hücreleri) boyut farklılıklarını gösteren bir ölçümdür. RDW'nin artmış olması, eritrositler arasında önemli boyut farklılıklarının olduğunu gösterir, bu da çeşitli anemi türlerinin teşhisinde yardımcı olabilir. A) RDW'nin sepsis, travma ve diğer inflamatuar durumlarda morbidite ve mortaliteyi öngörebilen bir biyo…	1	B	B) Talasemi taşıyıcılığında belirgin derecede artar. Kırmızı hücre dağılım genişliği (RDW), kırmızı kan hücrelerinin boyutlarındaki değişkenliği ölçen bir parametredir. RDW, tam kan sayımı (CBC) testi ile birlikte ölçülür. RDW'nin yüksek olması, kırmızı kan hücrelerinin boyutlarında büyük farklılıklar olduğunu gösterir. Bu durum, çeşitli tıbbi durumlarda görülebilir, örneğin: Demir eksikliği anem…	1	D	kırmızı hücre dağılım genişliği (RDW) ile ilgili doğru hakkında bilgiler şunlardır: • Demir eksikliği anemisinde ve bazı makrositalik anemi durumlarda artar. • Talasemi taşıyıcılarında belirgin şekilde artar. • Megaloblastik anemilerde ve diğer makrositalik anemi Situasyonlarda増大する tendencies pueden尕り. • Eritrosit aglütinasyonu veya fraktüsü olan durumlarda normalden farklı değerler görülebilir. …	0	B	B) Talasemi taşıyıcılığında belirgin derecede artar.Açıklama: Kırmızı hücre dağılım genişliği (RDW), kırmızı kan hücresinin boyutundaki varyasyonun bir ölçüsüdür. RDW, anemi tanısı ve ayırıcı tanısında kullanılır. Sepsis ve travma gibi durumlarda morbidite ve mortalite için belirleyici bir biyobelirteçtir. Megaloblastik anemilerde ve demir eksikliği anemisinde RDW artar. Eritrosit aglütinasyonu v…	1	Clinical Medical Sciences
20	D	3	Internal Medicine	Knowledge	Aşağıdaki durumlardan hangisi Richter sendromu veya dönüşümü olarak adlandırılır? A) Esansiyel trombositozun miyelofibrozise dönüşmesi B) Kronik miyeloid löseminin akut miyeloid lösemiye dönüşmesi C) Miyelodisplastik sendromun akut miyeloid lösemiye dönüşmesi D) Kronik lenfositik löseminin agresif büyük B hücreli lenfomaya dönüşmesi E) Mikozis fungoides hastalığının Sezary sendromuna dönüşmesi	D	Richter sendromu veya dönüşümü, D) Kronik lenfositik löseminin (CLL) agresif büyük B hücreli lenfomaya dönüşmesi olarak adlandırılır. Bu, CLL'nin seyrinde nadir görülen ancak ciddi bir komplikasyondur ve genellikle hızlı bir hastalık ilerlemesi ve kötü bir prognoz ile karakterizedir.	1	C	C) Miyelodisplastik sendromun akut miyeloid lösemiye dönüşmesi Richter sendromu veya dönüşümü, miyelodisplastik sendromun (MDS) akut miyeloid lösemiye (AML) dönüşmesidir. MDS, kemik iliğinin kan hücrelerini düzgün bir şekilde üretemediği bir grup hastalıktır. AML ise, kemik iliğindeki anormal hücrelerin kontrolsüz bir şekilde çoğalması ile karakterize bir kan kanseridir. MDS hastalarının yaklaşık…	0	C	C) Miyelodisplastik sendromun akut miyeloid lösemiye dönüşmesi, Richter sendromu olarak bilinir. Miyelodisplastik sendrom, kan hücrelerinin normalden daha az gelişmiş hücrelere dönüşmesi ile karakterize edilen bir hastalıktır ve akut miyeloid lösemi veya aggressive lenfoma gibi daha aggressive hastalıklara dönüşme potansiyeline sahiptir. Diğer seçenekler ise farklı hastalıkların farklı hastalıkla…	0	D	D) Kronik lenfositik löseminin agresif büyük B hücreli lenfomaya dönüşmesiAçıklama: Richter sendromu, kronik lenfositik löseminin (KLL) agresif bir büyük B hücreli lenfoma haline dönüştüğü bir durumudur. Bu dönüşüm, KLL'nin kötüleşmesini gösterir ve prognozu kötüleştirir.	1	Clinical Medical Sciences
21	B	2	Internal Medicine	Case	Küçük hücreli akciğer kanseri tanılı 63 yaşındaki erkek hastada, kitlenin progresyonu nedeniyle vena cava superior sendromu gelişiyor. Bu hastada aşağıdaki bulgulardan hangisinin görülmesi en az olasıdır? A) Dispne B) Alt ekstremitelerde ödem C) Boyunda venöz distansiyon D) Göğüs duvarında venöz distansiyon E) Siyanoz	B	Vena cava superior sendromu, vena cava superiorun tıkanması sonucunda üst vücuttan kalbe kanın dönüşünün engellenmesi durumudur. Bu durum, özellikle akciğer kanseri gibi göğüs içi tümörlerin neden olduğu bir komplikasyondur. Tıkanma, boyun, yüz ve üst ekstremitelerde kanın birikmesine yol açar ve çeşitli semptomlara neden olur. A) Dispne (nefes darlığı): Vena cava superior sendromunda sık görülen…	1	B	B) Alt ekstremitelerde ödem Vena cava superior sendromu (VCSS), üst vena kavanın (kalbe kan taşıyan büyük bir damar) tıkanması veya daralması sonucu ortaya çıkan bir durumdur. VCSS, genellikle akciğer kanseri gibi göğüs boşluğundaki bir tümörün üst vena kavaya baskı yapmasından kaynaklanır. VCSS'nin belirtileri ve semptomları şunları içerebilir: Boyunda venöz distansiyon: Boyundaki damarların şiş…	1	E	Bu klinik tabloda en az muhtemel bulguya sahip olan seçenek E) Siyanozdür. Vena cava superior sendromunda venöz céramiye bağlı olarak boyunda ve göğüs duvarında venöz distansiyon, południowej ekstremitelerde ödem ve dispne gibi semptomlar görülebilir. Ancak, diğer profilene yemek dudakları ve yüz derisiiste蓝色zemin görüntülenmesinde yardımcı olan oksijen taşınımında azalma nedeniyle siyanoz nadir …	0	B	B) Alt ekstremitelerde ödemAçıklama: Vena cava superior sendromu, vena cava superiorın kompresyonu veya tıkanması sonucu gelişen bir durumudur. Bu durumda, dispne (hastanın nefes darlığı), boyunda venöz distansiyon (boyundaki damarların genişlemesi), göğüs duvarında venöz distansiyon (göğüs duvarındaki damarların genişlemesi) ve siyanoz (deride mavimsi renk değişimi) görülmesi beklenir. Alt ekstr…	1	Clinical Medical Sciences
22	E	5	Internal Medicine	Case	İnmemiş testis tanısı olan 21 yaşındaki hastada sağ inguinal bölgede kitle saptanıyor. Opere edilen hasta, non-seminomatöz germ hücreli testis tümörü tanısı alıyor. Bu hastada aşağıdaki tümör belirteçlerinden hangisinin artması en olasıdır? A) PSA B) CEA C) CA 19-9 D) CA 72-4 E) AFP	E	Non-seminomatöz germ hücreli testis tümörlerinde, alfa-fetoprotein (AFP) ve insan koryonik gonadotropin (beta-hCG) gibi belirli tümör belirteçleri sıklıkla artar. PSA (Prostat Spesifik Antijen) prostat kanserinin belirteci, CEA (Karsinoembriyonik Antijen) kolorektal ve diğer bazı kanser türlerinde, CA 19-9 pankreas kanseri ve gastrointestinal sistem kanserlerinde, ve CA 72-4 özellikle mide kanser…	1	E	E) AFP Alfa-fetoprotein (AFP), non-seminomatöz germ hücreli testis tümörlerinin çoğunda yükselen bir tümör belirtecidir. AFP, fetal gelişim sırasında karaciğer tarafından üretilen bir proteindir. Normalde yetişkinlerde çok düşük düzeylerde bulunur. Non-seminomatöz germ hücreli testis tümörleri, AFP üretebilir. Bu nedenle, bu tümörlere sahip hastalarda AFP düzeyleri yüksek olabilir. AFP düzeyleri,…	1	E	Non-seminomatöz germ hücreli tümörlerde alfa-feto protein (AFP) seviyeleri artabilir ve bu nedenle en muhtemel seçenek E) AFP'dir. Non-seminomatöz germ hücreli tümörler, AFP salgılayan yumurta hücrelerinden kaynaklanır. Diğer kanser antijenleri bu durumda artmayacaktır: A) PSA (prostat özel antijeni), B) CEA (karaciğer kanseri antijeni), C) CA 19-9 (kalp zarı ve mide kanseri ile ilişkili) ve D) C…	1	E	E) AFPAçıklama: Non-seminomatöz germ hücreli testis tümörlerinde, alfa-fetoprotein (AFP) düzeylerinin artması en olasıdır. AFP, fetal gelişim sırasında üretilen bir protein olup, germ hücreli tümörlerinde tekrar üretilir. PSA, prostat spesifik antijenidir ve prostat kanseri ile ilişkili olur. CEA, karsinoembriyonik antijendir ve kolorektal kanser ile ilişkili olur. CA 19-9 ve CA 72-4 ise, gastroi…	1	Clinical Medical Sciences
23	D	2	Internal Medicine	Knowledge	Herediter anjiyoödem ile ilgili aşağıdaki ifadelerden hangisi yanlıştır? A) Otozomal dominant kalıtım gösterir. B) Ataklar sıklıkla ekstremite ve abdomende ortaya çıkar. C) Kadınlarda östrojen kullanımı ile tetiklenebilir. D) Tedavisinde antihistaminikler kullanılır. E) Lokal travma ile tetiklenebilir.	D	Herediter anjiyoödem, C1 inhibitörünün fonksiyonel eksikliği veya azalması sonucu ortaya çıkan, ödem atakları ile karakterize, nadir görülen bir otoimmün hastalıktır. Doğru ifadeleri inceleyelim: A) Otozomal dominant kalıtım gösterir. Bu doğru. Herediter anjiyoödem genellikle otozomal dominant bir kalıtım özelliği gösterir. B) Ataklar sıklıkla ekstremite ve abdomende ortaya çıkar. Bu da doğru. He…	1	D	D) Tedavisinde antihistaminikler kullanılır. Herediter anjiyoödem (HAE), C1 inhibitörü adı verilen bir proteinin eksikliği veya işlev bozukluğundan kaynaklanan nadir görülen bir hastalıktır. C1 inhibitörü, vücuttaki iltihaplanma ve şişmeyi kontrol etmeye yardımcı olur. C1 inhibitörü eksikliği veya işlev bozukluğu olduğunda, vücutta aşırı şişmeye neden olabilecek maddeler kontrolsüz bir şekilde sa…	1	A	Herediter anjiyoödem otozomal dominant bir hastalık değildir, bu nedenle A) Otozomal dominant kalıtım gösterir ifadesi yanlışdır. Herediter anjiyoödem, otozomal resesif bir hastalık olup iki sağlıklı taşıyıcıdan doğan çocukta görülebilir. Diğer ifadeler doğru: Hastalık atakları sıklıkla ekstremiteler ve karın bölgesinde görülür (B), östrojen tedavisi ve oral kontraseptif usage ile kötüleşebilir (…	0	D	D) Tedavisinde antihistaminikler kullanılır.Açıklama: Herediter anjiyoödem, otozomal dominant kalıtım gösteren bir durumudur. Ataklar sıklıkla ekstremite ve abdomende ortaya çıkar. Kadınlarda östrojen kullanımı ile tetiklenebilir. Lokal travma ile de tetiklenebilir. Ancak, tedavisinde antihistaminikler kullanılmaz. Herediter anjiyoödem tedavisinde, C1 inhibitörleri veya bradikinin antagonistleri …	1	Clinical Medical Sciences
24	E	3	Internal Medicine	Knowledge	I. Romatoid artrit II. Reaktif artrit III. SLE IV. Sjögren sendromu V. Psöriatik artrit Yukarıdaki hastalıklardan hangilerinde daktilit görülebilir? A) I ve II B) I ve III C) III ve IV D) IV ve V E) II ve V	E	Daktilit, genellikle "sosis parmak" olarak adlandırılan, bir parmağın veya ayak parmağının tümünün şişmesi ile karakterize bir inflamasyon durumudur. Bu durum, bazı inflamatuvar artrit türlerinde görülebilir ve genellikle spondiloartropatilere özgüdür. I. Romatoid Artrit (RA): RA'da daktilit nadiren görülür ve RA'nın tipik özellikleri arasında sayılmaz. II. Reaktif Artrit: Reaktif artrit, enfeksi…	1	E	E) II ve V Daktilit, parmakların veya ayak parmaklarının sosis şeklinde şişmesidir. Genellikle eklemlerde ve çevresindeki dokularda iltihaplanmaya neden olan romatizmal hastalıklarda görülür. Daktilit en sık görülen hastalıklar şunlardır: Reaktif artrit: Bu hastalık, genellikle cinsel yolla bulaşan bir enfeksiyon veya bağırsak enfeksiyonundan sonra ortaya çıkar. Psöriatik artrit: Bu hastalık, sed…	1	E	Daktilit; parmak eklemlerinde şişme ve ağrıya neden olan bir durumdur ve genellikle romatizmal hastalıklarla ilişkilendirilir. Cevap: E II. Reaktif artrit ve V. Psöriatik artrit, yukarıdaki hastalıklar arasında daktiliteye neden olanlardır. Romatoid artrit (I) typically eklemleri etkiler, ancak parmak eklemlerinde şişme ve ağrıdan ziyade el bileklerinde daha yaygındır. SLE (III) de el eklemlerind…	1	E	E) II ve V Açıklama: Daktilit, parmaklarda şişme veya kalınlaşmadır. Reaktif artrit (II) ve Psöriatik artrit (V) gibi hastalıklarda daktilit görülebilir.	1	Clinical Medical Sciences
25	B	2	Internal Medicine	Case	On beş yıldır ailevi Akdeniz ateşi tanısıyla 2 mg/gün kolşisin tedavisi altında olan 36 yaşındaki erkek hasta, ayda bir tekrarlayan peritonit atakları nedeniyle başvuruyor. Ataklar arası dönemde CRP değeri 6 kat kadar yüksek seyreden ve 1.200 mg/gün proteinüri tespit edilen hastada tedavi değişikliği düşünülüyor. Bu hastada aşağıdaki ilaçlardan hangisi öncelikli olarak tedaviye eklenmelidir? A) A…	B	Ailevi Akdeniz Ateşi (FMF), periyodik ateş ve seröz membranlarda inflamasyonla karakterize otoinflamatuar bir hastalıktır. FMF'in patogenezinde IL-1β'nin merkezi bir rolü vardır. Kolşisin, FMF tedavisinde standart tedavi olarak kullanılır ve inflamasyon ataklarını önlemede ve proteinüriyi azaltmada etkilidir. Ancak, kolşisin yetersiz kaldığı veya hastanın kolşisine tolerans gösteremediği durumlar…	1	B	B) Anti-IL-1 Ailevi Akdeniz ateşi (FMF), tekrarlayan ateş ve karın ağrısı atakları ile karakterize kalıtsal bir hastalıktır. FMF tedavisinde birinci basamak ilaç kolşisindir. Kolşisin, atakların sıklığını ve şiddetini azaltmada etkilidir. Ancak, bazı FMF hastaları kolşisine dirençli olabilir veya kolşisin tedavisine rağmen ataklar yaşamaya devam edebilir. Bu hastalarda, kolşisine ek olarak başka …	1	B	Ailevi Akdeniz Ateşinde (FMF), peritonit, kolşisin tedavisinin başarısız olduğu dirençli durumlarda görülebilir ve immün supresyon için bir işaretidir. FMF'de alevlenmeler arasında sistemik iltihaplanmaya işaret eden yüksek CRP düzeyi de typicaldir. Proteinüri ise böbrek tutulumunun bir işareti olabilir. Bu hastada, IL-1 inflamasyon yolaklarını hedef alan bir ilaç olan Anti-IL-1 tedavisi öncelikl…	1	B	B) Anti-IL-1Açıklama: Ailevi Akdeniz ateşi tanısı olan hastada, kolşisin tedavisi altında olmasına rağmen, ayda bir tekrarlayan peritonit atakları ve yüksek CRP değeri ile proteinüri görülmesi, tedaviye bir değişiklik yapılması gerektiğini gösterir. Bu durumda, öncelikli olarak anti-IL-1 (anakinra veya canakinumab) tedavisine eklenmelidir. Anti-IL-1 tedavisi, ailevi Akdeniz ateşi tedavisinde etki…	1	Clinical Medical Sciences
26	E	3	Internal Medicine	Knowledge	Otozomal dominant polikistik böbrek hastalığıyla ilgili aşağıdaki ifadelerden hangisi doğrudur? A) Hastalığa neden olan mutasyonlardan birisi olan PKD1 gen mutasyonu 4. kromozomda yer alır. B) Sıklıkla çocukluk yaşlarında belirti verir. C) Kistler oluştuktan sonra birkaç yıl içerisinde son dönem böbrek hastalığına ilerler. D) En sık görülen böbrek dışı bulgusu intrakraniyal anevrizmadır. E) Hasta…	D	Otozomal dominant polikistik böbrek hastalığı (ADPKD), böbreklerde çok sayıda kistin oluşumuyla karakterize genetik bir hastalıktır. Bu hastalık, genellikle yetişkinlik döneminde belirti verir ve zamanla böbrek fonksiyonlarının bozulmasına yol açabilir. A) Hastalığa neden olan mutasyonlardan birisi olan PKD1 gen mutasyonu 4. kromozomda yer alır. Bu ifade yanlıştır. PKD1 geni 16. kromozomda (16p13…	0	E	E) Hastalığın seyrinde böbrek boyutları artar. Otozomal dominant polikistik böbrek hastalığı (ADPKD), böbreklerde ve diğer organlarda kist oluşumuna neden olan kalıtsal bir hastalıktır. ADPKD, böbrek yetmezliğinin en yaygın kalıtsal nedenidir. ADPKD ile ilgili doğru ifadeler şunlardır: Hastalığa neden olan iki ana mutasyon vardır: PKD1 ve PKD2. PKD1 gen mutasyonu 16. kromozomda, PKD2 gen mutasyon…	1	D	A) Hastalığa neden olan mutasyonlardan birisi olan PKD1 gen mutasyonu 16. kromozomda yer alır. Otozomal dominant polikistik böbrek hastalığı (ADPKD), otozomal dominant bir şekilde miras alınan ve sık olarak böbrek ve karaciğerde kistlerin oluşmasına neden olan bir hastalıkdır. Hastalığa neden olan iki ana gen vardır; PKD1 ve PKD2. PKD1 geni 16. kromozomun, PKD2 geni ise 4. kromozomun belirli bir …	0	A	A) Hastalığa neden olan mutasyonlardan birisi olan PKD1 gen mutasyonu 16. kromozomda yer alır.Açıklama: Otozomal dominant polikistik böbrek hastalığı, otozomal dominant kalıtım gösteren bir durumudur. Hastalığa neden olan mutasyonlardan birisi olan PKD1 gen mutasyonu 16. kromozomda yer alır. Sıklıkla yetişkinlik yaşlarında belirti verir. Kistler oluştuktan sonra yıllar içerisinde son dönem böbrek…	0	Clinical Medical Sciences
27	B	2	Internal Medicine	Case	Beş yıldır ataklar halinde hipertansiyonu olan 30 yaşındaki erkek hasta son zamanlarda şiddetli baş ağrılarının olması üzerine başvuruyor. Böbrek ultrasonografisinde her iki böbrekte hem kistler hem de solid lezyonlar tespit ediliyor. Kraniyal bilgisayarlı tomografide serebellar kitle saptanıyor. Serebellar kitlenin patolojik incelemesinde hemanjiyoblastom olduğu anlaşılıyor. Bu hasta için en ola…	B	Bu hastanın semptomları ve bulguları, von Hippel-Lindau (VHL) hastalığı ile uyumlu. VHL hastalığı, otozomal dominant bir şekilde kalıtılan genetik bir bozukluktur ve çeşitli tümörlerin ve kistlerin gelişimine yol açar. En karakteristik bulguları arasında serebellar hemanjiyoblastomlar, retina angiomaları, böbrek kistleri ve böbrek hücreli karsinomalar, feokromasitomalar ve pankreas kistleri bulun…	1	B	B) von Hippel-Lindau hastalığı Von Hippel-Lindau (VHL) hastalığı, böbreklerde, beyinde, omurilikte ve diğer organlarda kist ve tümör oluşumuna neden olan kalıtsal bir hastalıktır. VHL hastalığının belirtileri ve semptomları, etkilenen organlara bağlı olarak değişir. Bu hastada görülen bulgular VHL hastalığı ile uyumludur: Böbreklerde kistler ve solid lezyonlar Serebellar hemanjiyoblastom Hipertan…	1	B	B) von Hippel-Lindau hastalığı von Hippel-Lindau (VHL) hastalığı, otozomal dominant bir şekilde miras alınan, çok organlı ve neoplastik bir sendromdur. VHL hastalığında, böbreklerde, beynin bazı bölgeleri de dahil olmak üzere birçok organda kistler oluşur. Ayrıca kan damarı hücrelerinde (endotelyal hücrelerde) büyüme eğilimi olan kan damarı tümörleri gelişebilir. Bu tümörlerden biri de serebellum…	1	B	B) von Hippel-Lindau hastalığıAçıklama: Von Hippel-Lindau hastalığı, otozomal dominant kalıtım gösteren bir durumudur. Hastalığın belirtileri arasında, böbrek kistleri ve solid lezyonları, serebellar hemanjiyoblastomlar ve retina hemanjioblastomları bulunur. Bu hasta için, böbrek ultrasonografisinde her iki böbrekte hem kistler hem de solid lezyonlar tespit edilmesi ve kraniyal bilgisayarlı tomog…	1	Clinical Medical Sciences
28	B	1	Internal Medicine	Knowledge	İnsülin aşağıdaki mekanizmalardan hangisi sebebiyle hiperkalemi tedavisinde kullanılır? A) Potasyumun miyokard hücre membranındaki etkisini antagonize eder. B) Potasyumun hücre içine girişine neden olur. C) Bağırsaktan potasyum emilimini inhibe eder. D) Böbrekten potasyum ekskresyonunu arttırır. E) Glukoz-potasyum bileşikleri oluşturarak potasyumu etkisiz hâle getirir.	B	İnsülin, hiperkalemi tedavisinde kullanılan önemli bir ajan olarak, potasyumun hücre içine girişini teşvik eder. Bu mekanizma, insülinin hücrelerin glukoz alımını arttırmasıyla birlikte çalışır; hücre içine glukoz alımı potasyumun da hücre içine girişini sağlar. Böylece, kan dolaşımındaki potasyum seviyesi geçici olarak düşer. Bu nedenle, doğru cevap: B) Potasyumun hücre içine girişine neden olur.	1	B	B) Potasyumun hücre içine girişine neden olur. İnsülin, hücrelerin glukoz alımını artıran bir hormondur. İnsülin ayrıca, hücrelerin potasyum alımını da artırır. Bu nedenle, insülin hiperkalemi (yüksek kan potasyum düzeyi) tedavisinde kullanılabilir. İnsülin, hiperkalemi tedavisinde genellikle glukoz ile birlikte verilir. Glukoz, insülinin hücrelere potasyum alımını artırmasına yardımcı olur. Hipe…	1	D	D) Böbrekten potasyum ekskresyonunu arttırır. Hiperkalemi, kan potasyum seviyelerinin artması ile karakterize bir durumdur ve çeşitli hastalıklarda görülebilir. İnsülin, böbreklerden potasyum atılımını arttırarak hiperkalemi tedavisinde kullanılabilir. İnsülin, E1A proteini aracılığıyla Na+/K+-ATPaz enzim aktivitesini arttırarak, böbrek proximal tübül hücre membranında potasyumun hücre dışına atı…	0	B	B) Potasyumun hücre içine girişine neden olur.Açıklama: İnsülin, hiperkalemi tedavisinde kullanılır çünkü potasyumun hücre içine girişine neden olur. Bu sayede, kan düzeyindeki potasyum miktarı azaltılır.	1	Clinical Medical Sciences
29	C	1	Internal Medicine	Knowledge	Aşağıdakilerden hangisi, yaşlanma ile birlikte böbrekte görülmesi beklenen yapısal ya da fonksiyonel değişikliklerden biridir? A) Maksimum boyutuna 7. dekatta ulaşır ve ardından küçülmeye başlar. B) Glomerüler bazal membran incelir. C) Renal vasküler direnç artışı ile birlikte renal plazma akımı azalır. D) İdrarla kreatinin atılımı artar. E) Glomerüler arteriollerde incelme meydana gelir.	C	Yaşlanma ile birlikte böbreklerde çeşitli yapısal ve fonksiyonel değişiklikler meydana gelir. Bu değişiklikler arasında: A) Böbreklerin maksimum boyutunun 7. dekatta ulaştıktan sonra küçülmeye başlaması, yaşlanma ile birlikte görülebilir, ancak böbrek boyutunun yaşla doğrudan ilişkili olduğu ve belirli bir yaş dekadasında maksimum boyuta ulaştıktan sonra küçülmeye başladığına dair genel bir kural…	1	C	C) Renal vasküler direnç artışı ile birlikte renal plazma akımı azalır. Yaşlanma ile birlikte böbrekte meydana gelen yapısal ve fonksiyonel değişiklikler şunları içerir: Böbrek boyutlarında küçülme: Böbrekler, 30 yaşından sonra her on yılda yaklaşık %10 oranında küçülür. Glomerüler filtrasyon hızında (GFR) azalma: GFR, böbreklerin kanı ne kadar iyi filtrelediğini gösteren bir ölçüttür. GFR, yaşla…	1	C	C) Renal vasküler direnç artışı ile birlikte renal plazma akımı azalır. Yaşlanma, böbrek fonksiyonları ve yapısı üzerinde önemli etkiler oluşturur. Yaşla ilgili böbrek değişikliklerinden biri, böbrek kan akımı ve renal plazma akımı azalmasıdır. Bu, böbrek yetmezliği ile ilişkilendirilmiş yaşlanmayla ilgili ana patofizyolojik değişikliklerden biridir. Böbrek kan akımı azalır çünkü renal vasküler d…	1	C	C) Renal vasküler direnç artışı ile birlikte renal plazma akımı azalır.Açıklama: Yaşlanma ile birlikte böbrekte görülmesi beklenen yapısal ya da fonksiyonel değişiklikler arasında, renal vasküler direnç artışı ile birlikte renal plazma akımı azalması bulunur. Bu durum, böbreğin kan akımını ve функциyonunu azaltır.	1	Clinical Medical Sciences
30	A	5	Dermatology	Knowledge	Eritema multiforme minörü en sık tetikleyen neden aşağıdakilerden hangisidir? A) Rekürren herpes virus enfeksiyonu B) Sistemik ilaçlar C) Mikoplazma enfeksiyonu D) Streptokoksik boğaz enfeksiyonu E) Sistemik lupus eritematozus	A	Eritema multiforme, deri ve mukozal yüzeylerde döküntü ile karakterize, genellikle kendiliğinden sınırlı bir inflamatuar durumdur. Eritema multiforme minör genellikle enfeksiyonlarla tetiklenir ve en sık tetikleyici olarak bilinen A) Rekürren herpes virus enfeksiyonudür. Herpes simplex virüsü (HSV), özellikle eritema multiforme minör vakalarının çoğunda primer tetikleyici faktördür. Diğer tetikle…	1	A	A) Rekürren herpes virus enfeksiyonu Eritema multiforme (EM), ciltte ve mukozalarda görülen, genellikle ilaçlara veya enfeksiyonlara karşı bir reaksiyon olarak ortaya çıkan bir hastalıktır. EM'nin iki ana tipi vardır: eritema multiforme minör (EMm) ve eritema multiforme majör (EMM). EMm, EM'nin daha hafif bir formudur ve genellikle sadece ciltte görülür. EMM ise, EM'nin daha ciddi bir formudur ve…	1	A	A) Rekürren herpes virus enfeksiyonu Eritema multiforme (EM), genellikle enfeksiyonlar veya ilaçlar sonrası occurs olan, immünolojik bir reaksiyon sonucu oluşan bir cilt hastalığıdır. EM minor formunda, hastalarda hedef benzeri lezyonlar ve polikiklik eritematoz lezyonlar görülür. En sık görülen tetikleyici neden rekürren herpes simplex virus (HSV) enfeksiyonudur. Bu reason ile doğru cevap A seçe…	1	A	A) Rekürren herpes virus enfeksiyonuAçıklama: Eritema multiforme minörü, rekürren herpes virus enfeksiyonunun en sık tetiklediği bir durumdur. Herpes simplex virüsü, bu durumun gelişmesine neden olur.	1	Clinical Medical Sciences
31	C	3	Dermatology	Case	On beş yıldır psöriazis vulgaris tanısı olan 30 yaşındaki kadın hastanın dermatolojik muayenesinde; gövde ve ekstremitelere yerleşen, üzeri beyaz-sedefi renkte kepeklenme gösteren, keskin sınırlı ve eritemli yaygın plaklar tespit ediliyor. Son dönemde, hastanın deri bulgularına ek olarak eklem şikâyetlerinin başladığı öğreniliyor. Romatoloji bölümüne konsülte edilen hastada asimetrik oligoartrit …	C	Psöriazis vulgaris ve psöriatik artrit, cilt ve eklem bulgularıyla karakterize, tedavi edilmesi gereken inflamatuvar durumlardır. Cilt lezyonlarının ve eklem tutulumunun tedavisinde kullanılan çeşitli seçenekler mevcuttur. A) İbuprofen gibi nonsteroidal anti-inflamatuar ilaçlar (NSAID'ler), eklem ağrısı ve iltihabı için semptomatik rahatlama sağlayabilir, ancak hastalığın ilerlemesini kontrol etm…	1	C	C) Metotreksat Psöriatik artrit, sedef hastalığı olan kişilerde görülen bir eklem iltihabıdır. Psöriatik artrit, eklemlerde ağrı, şişme ve sertliğe neden olabilir. Psöriatik artrit tedavisinde, hastalığın ciddiyetine ve hastanın genel sağlık durumuna bağlı olarak çeşitli ilaçlar kullanılabilir. Hafif psöriatik artrit vakalarında, nonsteroid antiinflamatuvar ilaçlar (NSAID'ler) veya topikal kortik…	1	C	C) Metotreksat Psöriatik artrit, psöriazisli hastalarda görülebilen bir otoimmün artrit türüdür. Typical olarak deri lezyonlarına ek olarak bir veya daha fazla eklemde inflamasyonla karakterize edilir. Tedavide, hastalığın aktivitesini bastırmak ve eklem hasarını önlemek amacı güden ilaçlar kullanılır. Metotreksat, bu amaç için kullanılan ve folik asit sentezini inhibe eden bir ilaçtır. Metotreks…	1	C	C) MetotreksatAçıklama: Psöriatik artrit tanısı konan hastada, hem deri bulgularına (psöriazis vulgaris) hem de eklem şikâyetlerine etkili olabilecek bir tedavi seçeneği gerekir. Metotreksat, psöriazis vulgaris ve psöriatik artrit tedavisinde etkin bir ilaçtır.	1	Clinical Medical Sciences
32	B	2	Neurology	Case	Behçet hastalığı tanısıyla takip edilen ve siklosporin kullanmakta olan 20 yaşındaki erkek hasta şiddetli baş ağrısı, bulantı ve kusma nedeniyle acil servise başvuruyor. Hastanın muayenesinde bilateral papilödem dışında anormal bulgu saptanmıyor. Bu hasta için en olası tanı aşağıdakilerden hangisidir? A) Bakteriyel menenjit B) Serebral venöz tromboz C) Vertebral arter diseksiyonu D) Karotis arter…	B	Behçet hastalığı, sistemik bir inflamasyon durumu olup, vaskülit (damar iltihabı) ile karakterizedir ve çeşitli organ sistemlerini etkileyebilir. Siklosporin, immunosüpresif bir ilaç olup, Behçet hastalığı dahil çeşitli otoimmün hastalıkların tedavisinde kullanılır. Bu hastanın şikayetleri ve muayene bulguları, özellikle bilateral papilödem (optik disklerin şişmesi), intrakraniyal basınç artışını…	1	B	Behçet Hastalığı ve Papilödem: Tanısal Yaklaşım Behçet hastalığı olan bir hastada şiddetli baş ağrısı, bulantı, kusma ve papilödem gibi bulgular, intrakraniyal basınç artışına işaret eder. Bu durumun olası nedenlerini değerlendirmek önemlidir. Verilen seçenekler arasında en olası tanı: B) Serebral Venöz Tromboz (SVT) Neden SVT en olası tanı? Behçet hastalığı: SVT riskini artıran bilinen bir faktö…	1	B	B) Serebral venöz tromboz Siklosporin kullanan Behçet hastalığı olan 20 yaşındaki erkek hastada şiddetli baş ağrısı, bulantı ve kusma ile birlikte bilateral papilödem (artmış kraniyal basınç sonucu optik sinirin şişmesi) saptanması, serebral venöz tromboz (SVT) olasılığını düşündürür. SVT, beyin venlerinde pıhtı oluşmasıdır ve Behçet hastalığı gibi otoimmün bozukluklarla ilişkili olabilir. Siklos…	1	B	B) Serebral venöz trombozAçıklama: Behçet hastalığı tanısıyla takip edilen ve siklosporin kullanmakta olan hasta, şiddetli baş ağrısı, bulantı ve kusma nedeniyle acil servise başvuruyor. Hastanın muayenesinde bilateral papilödem dışında anormal bulgu saptanmıyor. Bu durumda, en olası tanı serebral venöz trombozdur. Siklosporin kullanımı, serebral venöz tromboz riskini arttırır.	1	Clinical Medical Sciences
33	C	3	Neurology	Case	Otuz iki yaşındaki altı aylık hamile hasta, son iki haftadır sabahları ellerinde keçeleşme hissiyle uyanıyor Ellerini silkelediği zaman şikâyetinin azaldığını ifade ediyor Bu hastada en olası tanıya yönelik yapılabilecek inceleme aşağıdakilerden hangisidir? A) Bilgisayarlı beyin tomografisi B )Servikal manyetik rezonans görüntüleme C) Elektronöromiyografi D) Venöz doppler ultrasonografi E) Elek…	C	Bu hastanın şikayetleri, ellerinde keçeleşme hissi ve bu hissin ellerini silkeleyince azalması, tipik olarak karpal tünel sendromunun (KTS) belirtileri arasındadır. Karpal tünel sendromu, el bileğindeki median sinirin sıkışmasıyla karakterize bir durumdur ve özellikle gece ve sabahları elde uyuşma, ağrı ve bazen "keçeleşme" hissi ile kendini gösterir. Hamilelik, vücuttaki sıvı miktarının artması …	1	C	Gebe Hastada El Keçeleşmesi: Tanısal Yaklaşım 32 yaşındaki gebe hastanın yaşadığı el keçeleşmesi, sabah ağırlıklı olması ve silkeleme ile azalması nedeniyle karpal tünel sendromunu düşündürür. Karpal Tünel Sendromu (KTS) KTS, el bileğindeki karpal tünel içerisinden geçen median sinirin sıkışması sonucu oluşan bir durumdur. Gebelikte hormonal değişiklikler ve sıvı retansiyonu nedeniyle KTS riski a…	1	C	C) Elektronöromiyografi Hasta, uyandıktan sonra ellerinde keçeleşme hissi yaşadığını ve bu hissin ellerini silkelediğinde azaldığını belirtmektedir. Bu semptomlar, periferik sinir sistemi ile ilişkili bir bozukluk olan karpal tünel sendromu ile tutarlı görünmektedir. Karpal tünel sendromu, el ve el bileğinde ağrı, uyuşma ve karıncalanmaya neden olan median sinirin sıkışmasıdır. Elektronöromiyogra…	1	C	C) ElektromiyografiAçıklama: Hamile hastanın ellerinde keçeleşme hissiyle uyanması ve şikâyetinin ellerini silkelediği zaman azaldığını ifade etmesi, karpal tünel sendromu tanısını kuvvetlendirir. Bu durumda, en olası inceleme elektromiyografi (EMG) olmalıdır. EMG, karpal tünel sendromunda median sinir hasarını gösterir.	1	Clinical Medical Sciences
34	D	2	Neurology	Knowledge	Aşağıdakilerden hangisi üst motor nöron tutulumuna ait bir bulgu değildir? A) Spastisite B) Ekstensör plantar yanıt C) Derin tendon reflekslerinde artma D )Fasikülasyonlar E) Hoffmann işareti	D	Üst motor nöron (UMN) lezyonları, merkezi sinir sisteminin (beyin ve omurilik) motor yolaklarındaki hasar sonucu ortaya çıkar ve tipik olarak aşağıdaki bulgularla karakterizedir: A) **Spastisite:** UMN hasarı sonucu ortaya çıkan bir durum olup, kas tonusunda sürekli bir artış ve hareketlerde zorluk ile karakterizedir. B) **Ekstensör plantar yanıt (Babinski işareti):** Ayak tabanının dış kenarına …	1	D	Üst Motor Nöron Tutulumu ve Bulguları Üst motor nöronlar, beyinden omuriliğe uzanan ve istemli hareketleri kontrol eden sinir hücreleridir. Bu nöronlarda hasar meydana geldiğinde, çeşitli bulgular ortaya çıkar. Üst motor nöron tutulumuna ait bulgular: A) Spastisite: Kasların istemsiz kasılması ve sertliği. B) Ekstensör plantar yanıt (Babinski işareti): Ayak tabanına uyarı verildiğinde, ayak başpa…	1	D	D) Fasikülasyonlar Üst motor nöron (ÜMN), beyin ve omurilikteki motor nöronları içerir ve hareketin planlanması ve başlatılmasından sorumludur. ÜMN hasarı veya tutulumu aşağıdaki bulgulara neden olabilir: 1. Spastisite: Artmış kas tonusu ve refleksleri, kasların sert ve rijit hissedilmesine neden olur. 2. Ekstensör plantar yanıt: Ayağın ters çevrilmesi, bacağın uzamasına neden olur (Babinski işar…	1	D	D) FasikülasyonlarAçıklama: Üst motor nöron tutulumuna ait bulgular arasında, spastisite, ekstensör plantar yanıt, derin tendon reflekslerinde artma ve Hoffmann işareti bulunur. Fasikülasyonlar ise, alt motor nöron tutulumuna ait bir bulgu olup, kaslarda ani, kısa süreli kasılmalar sonucu oluşur.	1	Clinical Medical Sciences
35	D	1	Psychiatry	Case	Yirmi iki yaşındaki erkek hasta; huzursuzluk, bulantı, kas ağrıları, ishal, burun akıntısı ve terleme şikâyetleriyle acil servise başvuruyor. Fizik muayenesinde vücut sıcaklığının 38 ºC olduğu ve pupillerde dilatasyon olduğu tespit ediliyor. Madde kullanım öyküsü olan hastanın başka bir ilaç kullanmadığı ve herhangi bir hastalığının olmadığı öğreniliyor. Madde kullanım öyküsü nedeniyle psikiyatri…	D	Hastanın belirtileri ve madde kullanım öyküsü dikkate alındığında, en olası tanı opioid yoksunluğudur. Opioid yoksunluğu, opioidlerin düzenli kullanımının ardından bu maddelerin kullanımının kesilmesi veya azaltılmasıyla ortaya çıkan bir dizi belirti ve semptomlar grubudur. Hastanın şikayetleri olan huzursuzluk, bulantı, kas ağrıları, ishal, burun akıntısı, terleme, yüksek vücut sıcaklığı ve pupi…	1	C	Madde Yoksunluğu Sendromu: Tanısal Yaklaşım 22 yaşındaki erkek hastanın semptomları ve madde kullanım öyküsü, madde yoksunluğu sendromunu düşündürmektedir. Klinik bulgulara göre en olası tanı: C) Uyarıcı Yoksunluğu Neden Uyarıcı Yoksunluğu? Semptomlar: Huzursuzluk, bulantı, kas ağrıları, ishal, burun akıntısı, terleme ve pupilla dilatasyonu gibi semptomlar uyarıcı yoksunluğunda sık görülür. Madde…	0	C	C) Uyarıcı yoksunluğu Hasta, huzursuzluk, bulantı, kas ağrıları, ishal, burun akıntısı ve terleme gibi çeşitli semptomlar yaşıyor ve madde kullanım öyküsü var. Son üç gündür maddeye ulaşamadığı için bu semptomların ortaya çıktığı anlaşılıyor. Belirtilen semptomlar ve maddeye erişimin kesilmesi, uyarıcı madde yoksunluğuna işaret ediyor. Uyarıcılar, merkezi sinir sistemini hızlandıran ve dopamin ve…	0	D	D) Opioid yoksunluğuAçıklama: Hastanın şikâyetleri arasında huzursuzluk, bulantı, kas ağrıları, ishal, burun akıntısı ve terleme bulunur. Ayrıca, pupillerde dilatasyon olduğu tespit edilir. Madde kullanım öyküsü olan hastanın 3 gündür maddeye ulaşamadığı anlaşılır. Bu durumda, en olası tanı opioid yoksunluğudur. Opioid yoksunluğu, opioid maddelerinin kullanımının kesilmesi veya azaltılması sonucu…	1	Clinical Medical Sciences
36	A	4	Psychiatry	Knowledge	Sıklıkla posttravmatik stres bozukluğu, somatizasyon bozuklukları, depresyon ve psikoaktif madde kullanımında; hislerini ve duygudurumunu tariflemekte zorlanma veya tarifleyememe, duygusal içsel yaşantılarının farkında olamama şeklinde kendini gösteren en olası klinik durum aşağıdakilerden hangisidir? A) Aleksitimi B) Anhedoni C) Apati D) Afazi E) Apraksi	A	Tanımladığınız klinik durum, "aleksitimi" terimi ile en iyi şekilde örtüşmektedir. Aleksitimi, bireylerin kendi duygularını tanıma, ifade etme ve anlama yeteneklerindeki bir eksikliği ifade eder. Aleksitimik bireyler, kendi duygusal içsel yaşantılarının farkında olamama, duygularını tanımlamakta zorlanma veya bunu yapamama gibi özellikler gösterirler. Bu durum, özellikle posttravmatik stres bozuk…	1	A	Duygusal İfadede Zorluk: Tanısal Yaklaşım Posttravmatik stres bozukluğu, somatizasyon bozuklukları, depresyon ve madde kullanımı gibi durumlarda görülen, duyguları tariflemekte zorlanma veya tarifleyememe durumu: A) Aleksitimi Aleksitimi nedir? Aleksitimi, bireyin kendi duygularını tanımlamakta, ifade etmekte ve ayırt etmekte güçlük çektiği bir durumdur. Duygusal farkındalık eksikliği, duyguları …	1	A	A) Aleksitimi Aleksitimi, bir kişinin kendi duygularını ve hislerini tanımlama ve anlamlandırma zorluğu yaşamasıdır. Bu kişiler genellikle duygusal olarak "yassı" veya "boş" hissettiklerini ifade ederler ve duygusal içgörülerinde eksiklik yaşayabilirler. Aleksitimi, posttravmatik stres bozukluğu, somatizasyon bozuklukları, depresyon ve madde kullanımıyla ilişkili olabilir. Bu kişiler, duygusal de…	1	A	A) AleksitimiAçıklama: Aleksitimi, hislerini ve duygudurumunu tariflemekte zorlanma veya tarifleyememe, duygusal içsel yaşantılarının farkında olamama şeklinde kendini gösterir. Bu durum, sıklıkla posttravmatik stres bozukluğu, somatizasyon bozuklukları, depresyon ve psikoaktif madde kullanımında görülür.	1	Clinical Medical Sciences
37	C	3	PTR	Case	Altmış beş yaşındaki kadın hasta sağ kasığından başlayıp bacağın ön yüzüne ve dize kadar yayılan, istirahatle azalıp üzerine basmakla ve yürümekle artan ağrı şikâyetiyle başvuruyor Hasta ayrıca 15 dakika kadar süren istirahat tutukluğundan, oturduğu yerden kalkarken ve sağ tarafta çorabını giyerken güçlük yaşadığından yakınıyor. Öyküsünde ilaç kullanımı veya travma bulunmuyor. Antaljik yürümesi o…	C	Bu hastanın semptomları ve muayene bulguları, ağrının karakteri ve yerleşimi dikkate alındığında, en olası tanı kalça osteoartriti (OA) olabilir. İşte nedenleri: - Ağrı, sağ kasıktan başlayıp bacağın ön yüzüne ve dize kadar yayılıyor; bu, kalça osteoartritinde tipik bir ağrı paternidir. Kalça OA'sı, kalça ekleminin aşınması ve bozulması sonucu ortaya çıkar ve genellikle kasıkta, uylukta veya dizd…	1	C	Kasık ve Bacak Ağrısı: Tanısal Yaklaşım 65 yaşındaki kadın hastanın kasık ağrısı, bacak ön yüzüne yayılım, üzerine basmakla ve yürümekle artan ağrı, istirahat tutukluğu ve kalça hareketlerinde kısıtlılık gibi bulgular, kalça eklemi ile ilgili bir problemi düşündürmektedir. En olası tanı: C) Kalça Osteoartriti (KOA) Neden KOA en olası tanı? Yaş: KOA, yaşlı erişkinlerde yaygın görülen dejeneratif b…	1	C	C) Kalça osteoartriti Hasta, sağ kalçasından bacağına yayılan ağrı, istirahatle azalıp hareketle artan ağrı, istirahat tutukluğu ve giyinmede güçlük çekme şikayetleriyle başvuruyor. Fizik muayenesinde kalça fleksiyonu ve iç rotasyonunun ağrılı olması ve nörolojik muayenenin normal olması, kalça eklemiyle ilişkili bir sorunu düşündürür. Osteoartrit, eklem kıkırdağının bozulması ve eklemdeki kemikl…	1	C	C) Kalça osteoartritiAçıklama: Hastanın şikâyetleri arasında, sağ kasığından başlayıp bacağın ön yüzüne ve dize kadar yayılan ağrı, istirahatle azalma, üzerine basmakla ve yürümekle artma bulunur. Ayrıca, 15 dakika kadar süren istirahat tutukluğundan, oturduğu yerden kalkarken ve sağ tarafta çorabını giyerken güçlük yaşadığından yakınıyor. Fizik muayenesinde sağ kalçasının fleksiyonu ve iç rotasy…	1	Clinical Medical Sciences
38	B	2	Emergency Medicine	Knowledge	Afet bölgesinde, ciddi yaralanması veya hastalığı olan, yardım almadan hareket edemeyen ancak acil cerrahi girişimin ya da tıbbi bakımın iki saate kadar geciktirilebilir olduğu grubun triyajda hangi gruba koyulması uygundur? A) T1 (Renk kodu Kırmızı) B) T2 (Renk kodu Sarı) C) T3 (Renk kodu Yeşil) D) T4 (Renk kodu Siyah) E) T5 (Renk kodu Mavi)	B	Afet bölgesinde triyaj, hastaların aciliyetine göre sınıflandırılmasını ve önceliklendirilmesini sağlar. Acil cerrahi girişimin veya tıbbi bakımın iki saate kadar geciktirilebilir olduğu durumlar için uygulanan renk kodları şöyle sıralanabilir: - **T1 (Renk kodu Kırmızı):** Acil müdahale gerektiren, hayati tehlikesi olan hastalar için kullanılır. Bu grup, derhal tıbbi müdahaleye ihtiyaç duyan kiş…	1	B	Afet Triyajı ve Renk Kodları Afet durumlarında, yaralıların önceliklendirilmesi ve kaynakların etkin kullanımı için triyaj yapılır. Triyajda renk kodları kullanılır ve her renk koduna göre müdahale önceliği belirlenir. Soruda tarif edilen durum: Ciddi yaralanması veya hastalığı olan, yardım almadan hareket edemeyen, ancak acil cerrahi girişimin ya da tıbbi bakımın 2 saate kadar geciktirilebilir o…	1	B	B) T2 (Renk kodu Sarı) Triyaj, afet veya acil durumlarda yaralı veya hastaların aciliyet düzeyine göre sınıflandırılarak önceliklendirildiği bir süreçtir. T1 (Renk kodu Kırmızı): Hemen tıbbi müdahale gerektirir, hayatı tehdit eden yaralanma veya hastalık durumundadırlar. T2 (Renk kodu Sarı): Yaralanma veya hastalıkları ciddi ancak hayatı tehdit etmeyecek kadar stabil olanları kapsar. Acil cerrahi…	1	B	B) T2 (Renk kodu Sarı)Açıklama: Afet bölgesinde, ciddi yaralanması veya hastalığı olan, yardım almadan hareket edemeyen ancak acil cerrahi girişimin ya da tıbbi bakımın iki saate kadar geciktirilebilir olduğu grubun triyajda sarı renk kodu ile T2 grubuna koyulması uygundur.	1	Clinical Medical Sciences
39	C	1	Emergency Medicine	Case	Sigara kullanım öyküsü olan 24 yaşındaki astenik yapılı erkek hasta, son 6 saat içinde gelişen batıcı karakterde tek taraflı plöritik göğüs ağrısı ve nefes darlığı şikâyetleri ile acil servise getiriliyor? Kan basıncı normal olan hastanın nabzı 96/dakika, solunum sayısı 25/dakika, vücut sıcaklığı 36,7 ºC ve oksijen satürasyonu (oda havasında) %92 olarak tespit ediliyor. Fizik muayenesinde sağ hem…	C	Bu hastanın sunumu, özellikle sigara kullanım öyküsü, astenik yapılı olması, batıcı karakterde tek taraflı plöritik göğüs ağrısı, nefes darlığı şikayetleri, fizik muayenede sağ hemitoraksta hiperrezonans ve azalmış solunum seslerinin saptanması, bir **spontan pnömotoraks**'ı (C) işaret etmektedir. Spontan pnömotoraks, akciğerin aniden ve belirgin bir neden olmaksızın (örneğin travma olmaksızın) h…	1	C	Plöritik Göğüs Ağrısı ve Nefes Darlığı: Tanısal Yaklaşım 24 yaşındaki sigara içen erkek hastanın semptomları ve fizik muayene bulguları, akciğer ile ilgili bir problemi düşündürmektedir. En olası ön tanı: C) Spontan Pnömotoraks Neden Spontan Pnömotoraks? Hasta profili: Genç, astenik yapılı ve sigara içen erkeklerde spontan pnömotoraks riski artmıştır. Semptomlar: Batıcı karakterde tek taraflı plö…	1	C	C) Spontan pnömotoraks Hasta, sigara kullanım öyküsü olan 24 yaşındaki astenik yapılı bir erkektir ve son 6 saat içinde gelişen batıcı karakterde tek taraflı plöritik göğüs ağrısı ve nefes darlığı şikayetleriyle acil servise başvurmaktadır. Fizik muayenesinde sağ hemitoraksta hiperrezonans (vuruntu sesinin artması) ve azalmış solunum sesleri saptanması, pnömotoraks olasılığını düşündürür. Pnömoto…	1	C	C) Spontan pnömotoraksAçıklama: Sigara kullanım öyküsü olan hasta, tek taraflı plöritik göğüs ağrısı ve nefes darlığı şikâyetleri ile acil servise getiriliyor. Fizik muayenesinde sağ hemitoraksta hiperrezonans ve azalmış solunum sesleri saptanıyor. Bu durumda, en olası ön tanı spontan pnömotoraksdır.	1	Clinical Medical Sciences
40	A	2	Emergency Medicine	Case	Bilinen hastalığı olmayan 25 yaşındaki kadın hasta, bel ağrısı yakınması ile acil servise başvuruyor. Fizik muayenesinde, paravertebral lomber bölgede hareketle artan hassasiyet tespit ediliyor. Vital bulguları normal olan hastaya intramusküler ağrı kesici yapılıyor. Enjeksiyonun çok ağrılı olduğunu söyleyen hasta birkaç dakika içinde bulantı ve baş dönmesini takiben kendini kaybederek oturduğu y…	A	Bu hastanın sunumu, ağrılı bir işlem sonrası ani olarak gelişen bulantı, baş dönmesi ve kısa süreli bilinç kaybıyla vasovagal senkopun klasik bir örneğini oluşturuyor. Vasovagal senkop, genellikle ağrı, stres, uzun süre ayakta durma veya duygusal şok gibi tetikleyicilerin ardından gelen geçici bilinç kaybı ile karakterize bir durumdur. Hastanın vital bulgularının normal olması, ortostatik hipotan…	1	A	Senkop ve Acil Servis Yönetimi 25 yaşındaki kadın hastanın bel ağrısı sonrası enjeksiyon ile başlayan bulantı, baş dönmesi ve bayılma, senkop olarak değerlendirilir. Senkop nedenleri: Senkop, beyne giden kan akışının geçici olarak azalması sonucu bilinç kaybına yol açan bir durumdur. Çeşitli nedenleri olabilir: Vazovagal senkop: En sık görülen senkop türüdür ve ağrı, stres, korku gibi tetikleyici…	1	A	A) İzlem sonrası taburcu edilir Hasta, bilinen hastalığı olmayan 25 yaşındaki bir kadın ve bel ağrısı şikayetiyle acil servise başvurmuş. Intramusküler ağrı kesici enjeksiyonundan kısa bir süre sonra bulantı, baş dönmesi ve kısa süreli bilinç kaybı yaşamış. Vital bulguları stabil, elektrokardiyografide (EKG) patoloji yok ve nörolojik muayenesi ile kan şekeri normaldir. Kendi kendine kısa sürede u…	1	A	A) İzlem sonrası taburcu edilirAçıklama: Hastanın şikâyetleri arasında bel ağrısı bulunur. Fizik muayenesinde, paravertebral lomber bölgede hareketle artan hassasiyet tespit edilir. Intramusküler ağrı kesici yapıldığında, hasta bulantı ve baş dönmesi yaşar ve kendini kaybeder. Ancak, vital bulguları normaldir ve ortostatik hipotansiyon yoktur. Elektrokardiyografide patolojik bir bulgu saptanmaz. …	1	Clinical Medical Sciences
41	B	3	Radiology	Knowledge	Aşağıdaki klinik durumlardan hangisinde, tiroid fonksiyonları ile uyumsuz olarak tiroid bezindeki radyoaktif iyot tutulumunda azalma beklenmez? A) Antitiroid ilaç tedavisi sırasında B) Graves hastalığı C) Subakut tiroidit D) İyotlu kontrast madde uygulaması sonrasında E) Sekonder hipotiroidi	B	Tiroid bezindeki radyoaktif iyot tutulumu, tiroid bezinin iyodu metabolize etme ve tutma kapasitesiyle ilişkilidir. Tiroid fonksiyon testleri ile uyumsuz bir şekilde radyoaktif iyot tutulumunun azalmadığı durumları inceleyelim: A) **Antitiroid ilaç tedavisi sırasında:** Antitiroid ilaçlar, tiroid bezinin hormon üretimini baskılayarak çalışır. Bu ilaçlar, tiroid bezinde iyot tutulumunu azaltabilir…	1	B	Tiroid Fonksiyonları ve Radyoaktif İyot Tutulumu Tiroid fonksiyonları ile uyumsuz olarak radyoaktif iyot tutulumunda azalma beklenmeyen durum: B) Graves Hastalığı Graves Hastalığı ve Radyoaktif İyot Tutulumu: Graves hastalığı, hipertiroidizme (aşırı aktif tiroid) neden olan otoimmün bir hastalıktır. Bu hastalıkta, tiroid uyarıcı hormon (TSH) reseptörlerine bağlanan antikorlar, tiroid bezinin aşır…	1	B	B) Graves hastalığı Tiroid bezindeki radyoaktif iyot tutulumundaki azalma, tiroid fonksiyonlarındaki bozuklukları değerlendirmek için kullanılan bir yöntemdir. Ancak, tiroid fonksiyonları ile bu tutulum arasındaki ilişki her durumda aynı değildir. Antitiroid ilaç tedavisi sırasında (A seçeneği), radyoaktif iyot tutulumu genellikle azalır, çünkü bu ilaçlar tiroid hormon üretimini baskılayarak tiro…	1	B	B) Graves hastalığıAçıklama: Graves hastalığında, tiroid bezindeki radyoaktif iyot tutulumunda artış beklenir. Çünkü hastalık, otoimmün bir durum olup, tiroid bezi tarafından fazla miktarda tiroid hormonu üretimine neden olur.	1	Clinical Medical Sciences
42	C	4	Radiology	Knowledge	Aşağıdaki bulgulardan hangisinin hiperparatiroidizmde görülmesi en az olasıdır? A) Kemiklerde diffüz demineralizasyon (osteopenik görünüm) B) Subperiostal-subkortikal kemik rezorpsiyonları C) Kalvaryumda atılmış pamuk görünümü D) Brown tümörü (osteoklastoma) E) Yumuşak doku kalsifikasyonları	E	Hiperparatiroidizm, paratiroid hormonunun aşırı üretimiyle karakterize edilir ve genellikle kalsiyum metabolizmasında değişikliklere yol açar. Bu durum, kemik rezorpsiyonunun artması, serum kalsiyum seviyelerinde yükselme ve çeşitli radyolojik bulgularla kendini gösterir. Aşağıdaki bulgular hiperparatiroidizmin tipik sonuçları arasında yer alır: A) **Kemiklerde diffüz demineralizasyon (osteopenik…	0	E	Hiperparatiroidizm ve Kemik Bulguları Hiperparatiroidizm, paratiroid bezlerinin aşırı çalışması sonucu kandaki kalsiyum seviyesinin yükselmesi ile karakterizedir. Bu durum, kemiklerde çeşitli değişikliklere yol açabilir. Hiperparatiroidizmde görülen kemik bulguları: A) Kemiklerde diffüz demineralizasyon (osteopenik görünüm): Yüksek kalsiyum seviyeleri, kemiklerden kalsiyumun çekilmesine ve kemik …	0	C	C) Kalvaryumda atılmış pamuk görünümü Hiperparatiroidizm, paratiroid bezlerinin aşırı aktif olduğu ve vücudun kalsiyum ve fosfat dengesini bozduğu bir durumdur. Bu durum aşağıdaki bulgulardan bazıları ile ilişkilendirilebilir: 1. **Kemiklerde diffüz demineralizasyon (osteopenik görünüm) (A seçeneği):** Hiperparatiroidizm, kemiklerden kalsiyum salınımını arttırarak kemiklerin zayıflamasına ve kırı…	1	C	C) Kalvaryumda atılmış pamuk görünümüAçıklama: Hiperparatiroidizmde, kemiklerde diffüz demineralizasyon (osteopenik görünüm), subperiostal-subkortikal kemik rezorpsiyonları, Brown tümörü (osteoklastoma) ve yumuşak doku kalsifikasyonları görülebilir. Ancak, kalvaryumda atılmış pamuk görünümü daha ziyade Paget hastalığında görülür.	1	Clinical Medical Sciences
43	B	3	Pediatrics	Knowledge	Dünya Sağlık Örgütü sınıflamasında ciddi (ağır) bodurluk için yaşa göre boy standart deviasyonu (SD) aşağıdakilerden hangisidir? A) <1 SD B) <-3 SD C) <-2 SD D) <-1 SD E) <2 SD	B	Dünya Sağlık Örgütü (WHO) sınıflamasına göre, ciddi (ağır) bodurluk için yaşa göre boy standart deviasyonu (SD) **<-3 SD** olarak belirlenmiştir. Bu, çocuğun boyunun, aynı yaş ve cinsiyetteki sağlıklı çocukların ortalama boyundan 3 standart sapma veya daha fazla kısa olduğu anlamına gelir. Bu durum, çocuğun ciddi şekilde bodur olduğunu ve potansiyel olarak önemli sağlık ve beslenme sorunlarına iş…	1	B	Dünya Sağlık Örgütü Büyüme Standartları: Ciddi Bodurluk Dünya Sağlık Örgütü (WHO) büyüme standartlarına göre, ciddi (ağır) bodurluk tanımı: B) <-3 SD Bu, çocuğun boyunun, aynı yaş ve cinsiyetteki sağlıklı çocukların ortalama boyundan 3 standart deviasyondan (SD) daha kısa olduğu anlamına gelir. Diğer seçeneklerin açıklaması: A) <1 SD: Normal boy aralığında kabul edilir. C) <-2 SD: Orta derecede b…	1	B	B) <-3 SD Dünya Sağlık Örgütü (DSÖ), bodurluk veya boy kısalığını değerlendirmek için yaşa ve cinsiyete göre standart bir sapma (SD) sistemi kullanır. Bodurluk, bir kişinin yaşı ve cinsiyetine göre beklenen boyundan daha kısa olması olarak tanımlanır. DSÖ sınıflamasına göre: - **<-3 SD:** Ciddi (ağır) bodurluk olarak tanımlanır. Bu, bir kişinin beklenen boyundan 3 standart sapma veya daha kısa ol…	1	B	B) <-3 SDAçıklama: Dünya Sağlık Örgütü sınıflamasına göre, ciddi (ağır) bodurluk için yaşa göre boy standart deviasyonu (SD) -3 SD'dir.	1	Clinical Medical Sciences
44	B	1	Pediatrics	Knowledge	Aşağıdakilerden hangisi süt çocukluğu döneminde uygulanabilen aşılar arasında yer almaz? A) Konjuge pnömokok aşısı B) HPV aşısı C) Boğmaca aşısı D) Rotavirus aşısı E) İnfluenza aşısı	B	Süt çocukluğu döneminde uygulanan aşılar arasında, Konjuge pnömokok aşısı, Boğmaca aşısı, Rotavirus aşısı ve İnfluenza aşısı yer alır. Bu aşılar, çocukların erken yaşlarda karşılaşabileceği ciddi hastalıklara karşı koruma sağlar. HPV (İnsan Papillomavirüsü) aşısı ise, genellikle ergenlik veya erken yetişkinlik döneminde uygulanan bir aşıdır ve süt çocukluğu döneminde uygulanmaz. HPV aşısı, özelli…	1	B	Süt Çocukluğu Dönemi Aşıları Süt çocukluğu dönemi, doğumdan 2 yaşına kadar olan süreyi kapsar ve bu dönemde bebeklere çeşitli aşılar uygulanır. Süt çocukluğu döneminde uygulanan aşılar: A) Konjuge pnömokok aşısı: Pnömokok bakterisinin neden olduğu enfeksiyonlara karşı korur. C) Boğmaca aşısı: Boğmaca hastalığına karşı korur. Genellikle difteri, tetanoz ve çocuk felci aşıları ile kombine olarak uy…	1	B	B) HPV aşısı Süt çocukluğu dönemi, genellikle bebekliğin ilk iki yılını kapsar ve bu dönemde bağışıklık sistemini güçlendirmek ve yaygın hastalıklara karşı koruma sağlamak için çeşitli aşılar uygulanır. Süt çocukluğu döneminde uygulanabilen aşılar şunlardır: 1. **Konjuge Pnömokok Aşısı (A seçeneği):** Pnömokok bakterisinin neden olduğu ciddi enfeksiyonları önlemeye yardımcı olur. 2. **Boğmaca Aşı…	1	B	B) HPV aşısıAçıklama: Süt çocukluğu döneminde uygulanabilen aşılar arasında, konjuge pnömokok aşısı, boğmaca aşısı, rotavirus aşısı ve influenza aşısı bulunur. Ancak, HPV aşısı ergenlik döneminde uygulanır.	1	Clinical Medical Sciences
45	D	5	Pediatrics	Knowledge	Dikkat eksikliği hiperaktivite bozukluğunun ayırıcı tanısında aşağıdakilerden hangisinin değerlendirilmesi öncelikli değildir? A) Tiroid hastalıkları B ) Antihistaminik ilaç yan etkisi C) Anemi D) Kalsiyum metabolizması bozuklukları E) Kurşun zehirlenmesi	B	Dikkat eksikliği hiperaktivite bozukluğu (DEHB) ayırıcı tanısında değerlendirilmesi gereken birçok faktör bulunmaktadır. Bu faktörler arasında, semptomları DEHB'ye benzer şekilde etkileyebilecek tiroid hastalıkları, anemi, kalsiyum metabolizması bozuklukları ve kurşun zehirlenmesi gibi medikal durumlar yer alır. Bu tür durumlar, çocuklarda ve yetişkinlerde dikkat eksikliği, hiperaktivite veya imp…	0	D	DEHB Ayırıcı Tanısı: Öncelikli Olmayan Durum Dikkat eksikliği hiperaktivite bozukluğunun (DEHB) ayırıcı tanısında, bazı tıbbi durumların değerlendirilmesi önemlidir. Ancak, öncelikli olmayan bir durum: D) Kalsiyum Metabolizması Bozuklukları DEHB Ayırıcı Tanısında Öncelikli Durumlar: A) Tiroid Hastalıkları: Hipotiroidizm, DEHB benzeri belirtilere yol açabilir. B) Antihistaminik İlaç Yan Etkisi: Ba…	1	B	B) Antihistaminik ilaç yan etkisi Dikkat Eksikliği Hiperaktivite Bozukluğu (DEHB), dikkat eksikliği, hiperaktivite ve dürtüsellik gibi semptomların bir kombinasyonunu içeren bir nörogelişimsel bozukluktur. DEHB'nin ayırıcı tanısı, diğer olası durumları dışlamak ve doğru tanı koymak için çeşitli faktörleri değerlendirmeyi içerir. Öncelikli olarak değerlendirilmesi gereken durumlar şunlardır: 1. **…	0	C	C) AnemiAçıklama: Dikkat eksikliği hiperaktivite bozukluğunun ayırıcı tanısında, tiroid hastalıkları, antihistaminik ilaç yan etkisi, kalsiyum metabolizması bozuklukları ve kurşun zehirlenmesi öncelikli olarak değerlendirilir. Ancak, aneminin doğrudan bir ilişkisi yoktur.	0	Clinical Medical Sciences
46	C	2	Pediatrics	Case	Emziren bir anne doğum sonrası 3 haftada hâlsizlik ve ateş şikâyetiyle başvuruyor. Fizik muayenede sağ memede kızarıklık, şişlik ve ağrı ile sağ meme başında çatlak olduğu görülüyor. I. Mastit gelişen memeden emzirilmemesi II. Annenin bol sıvı alması III. Bebeğin tedavi bitene kadar mama ile beslenmesi IV. Anneye analjezik/antiinflamatuvar ilaç verilmesi V. 24 saatlik takip döneminden sonra ateşi…	C	Mastit, özellikle emziren annelerde görülen, memenin inflamatuar bir durumudur ve genellikle bakteriyel enfeksiyon nedeniyle oluşur. Bu durumun tedavisinde bazı önemli yaklaşımlar bulunmaktadır. Ancak, mastit durumunda önerilen en iyi uygulamalar arasında mastitten etkilenen memeden emzirmenin devam ettirilmesi yer alır. Bu, enfekte memenin boşalmasına yardımcı olur ve enfeksiyonun çözülmesine ka…	1	C	Emziren Annede Mastit: Yönetim Yaklaşımları Emziren annede memede kızarıklık, şişlik, ağrı ve ateş gibi bulgular, mastit (meme iltihabı) tanısını düşündürür. Mastit tedavisinde uygun yaklaşımlar: II. Annenin bol sıvı alması: Vücudun sıvı dengesini korumak ve enfeksiyonla mücadele etmek için önemlidir. IV. Anneye analjezik/antiinflamatuvar ilaç verilmesi: Ağrı ve iltihabı azaltmak için gereklidir.…	1	D	D) II, IV ve V Hasta, emziren bir anne ve doğum sonrası 3 haftada halsizlik ve ateş şikayetiyle başvuruyor. Sağ memede kızarıklık, şişlik ve ağrı ile meme başında çatlak olduğu tespit ediliyor, bu da mastit (meme iltihabı) ile tutarlı bulgular sunmaktadır. Bu durumda, uygun yaklaşımlar şunlardır: 1. **Anneye analjezik/antiinflamatuvar ilaç verilmesi (IV):** Ağrı ve iltihabı azaltmaya yardımcı olu…	0	C	C) II, IV ve VAçıklama: Emziren bir anne doğum sonrası 3 haftada hâlsizlik ve ateş şikâyetiyle başvuruyor. Fizik muayenede sağ memede kızarıklık, şişlik ve ağrı ile sağ meme başında çatlak olduğu görülüyor. Bu durumda, annenin bol sıvı alması (II), anneye analjezik/antiinflamatuvar ilaç verilmesi (IV) ve 24 saatlik takip döneminden sonra ateşi devam ediyorsa antibiyotik tedavisi verilmesi (V) uyg…	1	Clinical Medical Sciences
47	C	3	Pediatrics	Knowledge	Shigatoksin ilişkili hemolitik üremik sendrom için aşağıdakilerden hangisi doğrudur? A) Coombs pozitif hemolitik anemi görülür. B) Uzun dönemde olguların çoğunda son dönem böbrek yetmezliği gelişir. C) Retikülosit sayısı ve LDH düzeyi artmıştır. D) PT ve PTT genellikle uzamıştır. E) Olguların çoğunda ADAMTS13 aktivitesi %10 un altındadır.	C	Shigatoksin ilişkili hemolitik üremik sendrom (HÜS), özellikle E. coli O157:H7 gibi belirli bakteri suşlarının ürettiği shigatoksin nedeniyle gelişir. Bu sendrom, akut böbrek yetmezliği, mikroanjiyopatik hemolitik anemi ve trombositopeni üçlüsü ile karakterizedir. HÜS'in klinik ve laboratuvar bulgularını inceleyelim: A) **Coombs pozitif hemolitik anemi görülür:** HÜS'de görülen hemolitik anemi, d…	1	C	Shigatoksin İlişkili Hemolitik Üremik Sendrom (STEC-HUS) STEC-HUS, Shiga toksini üreten E. coli bakterisinin neden olduğu ciddi bir komplikasyondur. STEC-HUS hakkında doğru ifade: C) Retikülosit sayısı ve LDH düzeyi artmıştır. Açıklama: Hemolitik anemi: STEC-HUS, kırmızı kan hücrelerinin parçalanması (hemoliz) ile karakterizedir. Bu durum, retikülosit sayısının (genç kırmızı kan hücreleri) ve LDH…	1	B	B) Uzun dönemde olguların çoğunda son dönem böbrek yetmezliği gelişir. Shigatoksin ilişkili hemolitik üremik sendrom (HÜS), Shigella dysenteriae tip 1 bakterisinin ürettiği Shigatoksin toksininin neden olduğu bir durumdur. Shigatoksin, küçük kan damarlarına hasar vererek trombositlerin parçalanmasına ve hemolitik anemiye yol açar. Shigatoksin ilişkili HÜS ile ilgili aşağıdaki bilgiler doğrudur: 1…	0	C	C) Retikülosit sayısı ve LDH düzeyi artmıştır.Açıklama: Shigatoksin ilişkili hemolitik üremik sendrom (HUS), bir tür mikroanjiyopatik hemolitik anemi olup, Coombs negatif hemolitik anemi görülür. Uzun dönemde olguların çoğunda son dönem böbrek yetmezliği gelişebilir. Retikülosit sayısı ve LDH düzeyi artar. PT ve PTT genellikle normaldir. Olguların çoğunda ADAMTS13 aktivitesi normaldir.	1	Clinical Medical Sciences
48	B	4	Pediatrics	Knowledge	Aşağıdakilerden hangisi 46,XY karyotipine sahip bireylerde cinsiyet gelişim bozukluğuna neden olmaz? A) 5α-redüktaz 2 (SRD5A2) eksikliği B) Fetoplasental aromataz (CYP19) eksikliği C) 3β-hidroksisteroid dehidrogenaz 2 eksikliği D) LH reseptör mutasyonu E) WT1 (Wilms tümör 1) gen mutasyonu	B	46,XY karyotipi, tipik olarak erkek cinsiyet gelişimini tanımlar. Ancak, belirli genetik mutasyonlar veya enzim eksiklikleri cinsiyet gelişim bozukluklarına neden olabilir. Şıkları inceleyelim: A) **5α-redüktaz 2 (SRD5A2) eksikliği**: Bu enzim eksikliği, testosteronun dihidrotestosterona (DHT) dönüşümünde kritik bir role sahiptir. DHT, erkek cinsiyet özelliklerinin gelişimi için önemlidir. 5α-red…	1	E	46,XY Karyotipine Sahip Bireylerde Cinsiyet Gelişimi Bozuklukları 46,XY karyotipine sahip bireylerde (genetik olarak erkek) cinsiyet gelişim bozukluklarına, çeşitli enzim eksiklikleri veya gen mutasyonları neden olabilir. Cinsiyet gelişim bozukluğuna neden olan durumlar: A) 5α-redüktaz 2 (SRD5A2) eksikliği: Testosteronun dihidrotestosterona (DHT) dönüşümünü sağlayan enzim eksikliğidir. DHT, erkek…	0	E	E) WT1 (Wilms tümör 1) gen mutasyonu Cinsiyet gelişim bozukluğu, bir bireyin genetik cinsiyetinin (karyotip) fenotipik cinsiyetinden (cinsel organların görünümü ve işlevi) farklı olduğu bir durumdur. 46,XY karyotipine sahip bireyler, genetik olarak erkek olarak tanımlanır (Y kromozomunun varlığı). 1. **5α-redüktaz 2 (SRD5A2) eksikliği (A seçeneği):** Bu enzim eksikliği, testosteronun dihidrotesto…	0	B	B) Fetoplasental aromataz (CYP19) eksikliğiAçıklama: 46,XY karyotipine sahip bireylerde cinsiyet gelişim bozukluğuna neden olan durumlar arasında, 5α-redüktaz 2 (SRD5A2) eksikliği, 3β-hidroksisteroid dehidrogenaz 2 eksikliği, LH reseptör mutasyonu ve WT1 (Wilms tümör 1) gen mutasyonu bulunur. Ancak, fetoplasental aromataz (CYP19) eksikliği, fetusun cinsiyet gelişimini etkilemez.	1	Clinical Medical Sciences
49	D	4	Pediatrics	Case	Beş aylık erkek bebek kusma, terleme ve çevreye ilgisizlik şikâyetleri ile getiriliyor. Öyküsünden anne sütü yetmediği için son bir aydır ek gıdalara başlandığı, beslenmesine taze meyve suyu ve şeker eklendiği öğreniliyor Eşlik eden semptomları sorgulandığında ateşinin olmadığı, son 2-3 gündür kusmaya başladığı ifade ediliyor. Muayenesinde karaciğer büyüklüğü olan bebeğin, laboratuvar tetkikleri…	D	Tanımlanan semptomlar ve laboratuvar bulguları, beş aylık erkek bebekteki metabolik bir bozukluğa işaret ediyor. Kusma, terleme, çevreye ilgisizlik, hipoglisemi, karaciğer enzimlerinde artış, idrarda glikozüri, proteinüri ve aminoasidüri gibi bulgular, çeşitli metabolik hastalıkların habercisi olabilir. Bu semptomlar ışığında, seçenekler arasından en uygun tanıyı belirlemek için her birinin karak…	1	B	Bebek Hasta Analizi Bebeğin semptomları ve laboratuvar bulguları, galaktoz metabolizmasında bir bozukluğa işaret etmektedir. Şıklar arasında galaktoz metabolizmasıyla ilgili dört seçenek bulunmaktadır. Bunlar arasından en olası tanıyı belirlemek için semptomları ve bulguları daha detaylı inceleyelim: Hipoglisemi: Galaktoz metabolizmasındaki bir bozukluk, glukoz üretimini etkileyerek hipoglisemiye…	0	B	B) Galaktoz-1-fosfat üridil transferaz eksikliği Beş aylık erkek bebekte kusma, terleme, çevreye ilgisizlik, karaciğer büyümesi, hipoglisemi, karaciğer enzimlerinde artış, idrarda glikozüri, proteinüri ve aminoasidüri bulguları, galaktoz-1-fosfat üridil transferaz (GALT) eksikliğiyle tutarlı görünmektedir. GALT eksikliği, kalıtsal bir metabolik bozukluktur ve galaktozun metabolize edilmesini boza…	0	D	D) Aldolaz B eksikliğiAçıklama: Beş aylık erkek bebek kusma, terleme ve çevreye ilgisizlik şikâyetleri ile getiriliyor. Öyküsünden anne sütü yetmediği için son bir aydır ek gıdalara başlandığı, beslenmesine taze meyve suyu ve şeker eklendiği öğreniliyor. Laboratuvar tetkiklerinde hipoglisemi, karaciğer enzimlerinde artış, idrarda glikozüri, proteinüri ve aminoasidüri saptanıyor. Bu durumda, en ol…	1	Clinical Medical Sciences
50	A	4	Pediatrics	Case	Daha önce sağlık problemi olmayan üç aylık bebek yatağında ölü bulunuyor Otopsi sonucunda herhangi bir neden saptanmıyor. Ani bebek ölüm sendromu olduğu düşünülen bu bebekte, aşağıdakilerden hangisi risk faktörlerinden biridir? A) Erkek cinsiyet B) Supin pozisyonda uyuma C) Anne sütü ile beslenme D) Sert uyku zemininde yatma E) Emzik kullanılması	A	Ani bebek ölüm sendromu (ABÖS), nedeni tam olarak anlaşılamayan ve genellikle uyku sırasında gerçekleşen, bir yaşından küçük bebeklerde görülen ani ve açıklanamayan ölümdür. ABÖS risk faktörleri arasında çeşitli çevresel ve fizyolojik faktörler bulunur. Seçenekleri inceleyelim: A) **Erkek cinsiyet**: Araştırmalar, ABÖS'un erkek bebeklerde biraz daha sık görüldüğünü göstermiştir. Bu, bilinen risk …	1	A	Ani Bebek Ölüm Sendromu (ABÖS) ve Risk Faktörleri ABÖS, genellikle bir yaşın altındaki görünürde sağlıklı bebeklerde açıklanamayan ani ölüm olarak tanımlanır. Verdiğiniz seçenekler arasında, ABÖS için bilinen risk faktörlerinden biri A) Erkek Cinsiyet'tir. Diğer seçenekler neden risk faktörü değil? B) Supin pozisyonda uyuma (sırtüstü): ABÖS riskini azaltmak için önerilen en güvenli uyku pozisyonu…	1	A	A) Erkek cinsiyet Ani Bebek Ölüm Sendromu (ABÖS), genellikle herhangi bir açıklama veya uyarı olmadan uykuda olan sağlıklı bir bebeğin ölümü olarak tanımlanır. ABÖS'nin tam nedeni bilinmemekle birlikte, bazı risk faktörleri tanımlanmış olup bunlardan biri erkek cinsiyettir. ABÖS ile ilişkili diğer risk faktörleri şunlardır: 1. **Supin pozisyonda uyuma (B seçeneği):** Bebeklerin yüzüstü pozisyonda…	1	A	A) Erkek cinsiyetAçıklama: Ani bebek ölüm sendromu, bebeklerinuddenly ve beklenmedik bir şekilde ölmesi durumudur. Risk faktörleri arasında, erkek cinsiyet, supin pozisyonda uyuma, yumuşak uyku zemininde yatma ve emzik kullanılması bulunur. Anne sütü ile beslenme ise, ani bebek ölüm sendromunda koruyucu bir faktördür.	1	Clinical Medical Sciences
51	D	3	Pediatrics	Case	Yirmi beş haftalık 700 gram ağırlığında vajinal yolla doğan, respiratuvar distres sendromu nedeni ile sürfaktan uygulanan bebekte postnatal 3 gün kollarda klonik atım şeklinde nöbet gözleniyor Kraniyal ultrasonografide Volpe evrelemesine göre evre 3 intraventriküler kanama tespit ediliyor Öyküsünden, doğumdan 3 gün önce antenatal steroid uygulandığı öğreniliyor Aşağıdakilerden hangisinin bu b…	D	Intraventriküler kanama (IVH), özellikle erken doğmuş ve düşük doğum ağırlığına sahip bebeklerde yaygın bir komplikasyondur. IVH'nin nedenleri ve risk faktörleri arasında, bebeğin beyin dokusunun hassasiyeti, oksijenasyon durumu, kan basıncındaki dalgalanmalar ve doğum öncesi/postnatal bakım stratejileri bulunur. Seçenekleri inceleyerek en az olası ilişkilendirilecek faktörü belirleyelim: A) **Ge…	1	D	Prematüre Bebek ve İntraventriküler Kanama (IVK) Bebeğin durumu ve bulguları, prematüre bebeklerde görülen IVK ile uyumlu. Seçenekler arasında, IVK ile ilişkilendirilmesi en az olası olan D) Antenatal steroid uygulaması'dır. Neden antenatal steroid uygulaması IVK ile ilişkili değildir? Antenatal steroidler, prematüre doğum riski taşıyan gebelere doğumdan önce verilen ilaçlardır. Bu ilaçlar, bebeğ…	1	D	D) Antenatal steroid uygulaması Intraventriküler kanama (IVH), premature bebeklerde görülen ve beyin kanamasına bağlı olarak nörolojik hasar riskini artıran bir durumdur. Volpe evrelemesi, IVH'nin ciddiyetini sınıflandırmak için kullanılır ve Evre 3 ciddi kanamayı gösterir. Bu bebekte, antenatal steroid uygulaması (D seçeneği) ile intraventriküler kanama arasında doğrudan bir ilişki kurulması en …	1	D	D) Antenatal steroid uygulamasıAçıklama: Yirmi beş haftalık bebekte, respiratuvar distres sendromu nedeni ile sürfaktan uygulanan bebekte postnatal 3. gün kollarda klonik atım şeklinde nöbet gözleniyor. Kraniyal ultrasonografide Volpe evrelemesine göre evre 3 intraventriküler kanama tespit ediliyor. Antenatal steroid uygulaması, prematüre bebeklerdeki lungenin olgunlaşmasını desteklemek için kull…	1	Clinical Medical Sciences
52	E	3	Pediatrics	Case	Dokuz yaşındaki erkek çocuk akşam yemekten sonra ortaya çıkan çarpıntı şikâyetiyle getiriliyor Öyküsünden, daha önce benzer bir şikâyeti, ilaç veya farklı besin alımı, travma olmadığı öğreniliyor. Fizik muayenesinde deri rengi doğal, bilinç açık, sorulara verdiği yanıtlar olağan olup hafif huzursuz olduğu gözleniyor Vücut sıcaklığı 36,6 ºC ölçülüyor, periferik ve santral nabızları palpe edilebi…	E	Verilen bilgilere göre, dokuz yaşındaki erkek çocukta çarpıntı, hızlı ve düzenli nabız (180/dakika), normal vücut sıcaklığı, normal kan basıncı ve fizik muayenede öne çıkan başka bir bulgu olmadığı göz önüne alındığında, çocukluk çağında en sık rastlanan ritim bozukluğu olan supraventriküler taşikardi (SVT) düşünülebilir. SVT, atriyal veya nodal kökenli bir taşikardidir ve çocuklarda ani başlayan…	1	E	Çocuk Hastanın EKG Analizi ve Tanı Çocuğun EKG'sinde, dar QRS kompleksleri ile düzenli, hızlı bir ritm görülmektedir. P dalgaları belirgin değil. Bu bulgular, supraventriküler taşikardi (SVT) ile uyumludur. Diğer seçenekler neden olası değil? A) Atriyal fibrilasyon: Atriyal fibrilasyon düzensiz bir ritimdir ve EKG'de P dalgaları görülmez, bunun yerine fibrilasyon dalgaları bulunur. B) Ventriküler…	1	C	C) Bigeminal ritimli prematüre ventriküler kontraksiyon Hasta, akşam yemeğinden sonra başlayan çarpıntı şikayetiyle acil servise getirilmiş dokuz yaşındaki bir erkek çocuk. Öyküsü ve fizik muayenesi, ciddi bir tıbbi durum veya travma olasılığını dışlar. Vital bulguları genel olarak normaldir, ancak nabız 180/dakika ile biraz yüksektir. Elektrokardiyografide (EKG), düzenli bir ritim ile ardışık ik…	0	E	E) Supraventriküler taşikardiAçıklama: Dokuz yaşındaki erkek çocuk akşam yemekten sonra ortaya çıkan çarpıntı şikâyetiyle getiriliyor. Fizik muayenesinde nabız 180/dakika ve düzenli, elektrokardiyografisinde supraventriküler taşikardi bulguları görülüyor. Bu durumda, en olası tanı supraventriküler taşikardidir.	1	Clinical Medical Sciences
53	E	3	Pediatrics	Case	Beş günlük bebek; emmede azalma, uyuklama ve hareket azlığı yakınmaları ile acil servise getiriliyor Anne baba arasında akrabalık olduğu, bebeğin 3400 gram ağırlığında doğduğu öğreniliyor. Üçüncü günden itibaren beslenmesinin azaldığı, her beslenme sonrası kustuğu ve bebeğin garip koktuğu belirtiliyor Vücut ağırlığı 2 900 gram olan bebeğin fizik muayenesinde yenidoğan reflekslerinin alınamadığı…	B	Bu bebekte beslenme sonrası kusma, garip koku, ketonüri, ve dinitrofenilhidrazin (DNPH) testinin pozitifliği gibi belirtiler metabolik bir hastalığı düşündürmektedir. DNPH testi, özellikle keton ve keton benzeri maddelerin varlığında pozitif olur ve bazı organik asidemilerde kullanılır. Şıkları inceleyelim: A) **Argininosüksinik asidüri**: Üre döngüsü bozukluklarından biridir ve hiperamonyemi ile…	0	C	Bebek Hasta Analizi ve Tanı Yorumu Bebeğin semptomları, aile öyküsü, fizik muayene bulguları ve laboratuvar sonuçları, metabolik bir hastalığa işaret etmektedir. Özellikle DNPH testinin pozitif olması, organik asidemi yönünden önemli bir ipucu sunmaktadır. Seçenekler arasında, bu bulgularla en uyumlu olan C) 3-hidroksi-3-metilglutaril koenzim A liyaz (HMG-CoA liyaz) eksikliği'dir. HMG-CoA liyaz e…	0	E	E) Akçaağaç şurubu idrar hastalığı Hasta, beş günlük bir bebek ve emmede azalma, uyuklama ve hareket azlığı şikayetleriyle acil servise getiriliyor. Öyküsü ve fizik muayenesi, beslenme sorunları, hipotoni (kas tonusunun azalması) ve ketonüri (idrarda keton varlığı) gibi endişe verici bulguları ortaya koymaktadır. Ketonüri ve pozitif DNPH testi, hastanın idrarında yüksek seviyelerde keton varlığın…	1	E	E) Akçaağaç şurubu idrar hastalığıAçıklama: Beş günlük bebek, emmede azalma, uyuklama ve hareket azlığı yakınmaları ile acil servise getiriliyor. Fizik muayenesinde yenidoğan reflekslerinin alınamadığı ve tonik kasılmalarının olduğu tespit ediliyor. İdrar tahlilinde (+++) ketonüri görülmesi üzerine tarama amaçlı kontrol edilen dinitrofenilhidrazin (DNPH) testi (+++) pozitif olarak sonuçlanıyor. B…	1	Clinical Medical Sciences
54	D	2	Pediatrics	Case	Daha önce sağlıklı olan sekiz aylık kız bebek, 5 gün önce başlayan burun akıntısı, öksürük, 3 gündür burun çevresinde küçük kabuklu lezyonların oluşması, iştahsızlık, 38,5 °C’ye yükselen ateş ve vücudunda kızarıklık şikâyetleriyle getiriliyor. Fizik muayenede kan basıncı normal olan hastada eritematöz, skarlatiniform döküntü, ciltte soyulmalar dikkat çekiyor. Burun çevresinde impetigo ve ciltte N…	B	Bu sekiz aylık kız bebeğin semptomları ve fizik muayene bulguları, özellikle burun akıntısı, öksürük, ateş, eritematöz, skarlatiniform döküntü, ciltte soyulmalar, impetigo lezyonları ve Nikolsky işaretinin pozitif olması, ciddi bir deri ve yumuşak doku enfeksiyonunu işaret ediyor. Şıkları değerlendirelim: A) **Stafilokoksik toksik şok sendromu**: Bu sendrom, Staphylococcus aureus bakterisinin üre…	0	D	Bebek Hastanın Semptomları ve Olası Tanı Bebeğin semptomları ve fizik muayene bulguları, ciltte yaygın döküntü ve soyulmalarla seyreden bir enfeksiyon düşündürmektedir. Seçenekler arasında, bu bulgularla en uyumlu olan D) Stafilokoksik haşlanmış deri sendromu (SHDS)'dur. SHDS'nin özellikleri: Genellikle Staphylococcus aureus bakterisinin ürettiği toksinler nedeniyle oluşur. Bebeklerde ve küçük ço…	1	B	B) Kızıl Hasta, sekiz aylık bir kız bebek ve 5 gün önce başlayan burun akıntısı, öksürük, burun çevresinde kabuklu lezyonlar, iştahsızlık, ateş ve vücudunda kızarıklık şikayetleriyle acil servise getiriliyor. Fizik muayenede eritematöz (kızarık) ve skarlatiniform (kızıl hastalığına benzer) döküntü ile birlikte burun çevresinde impetigo (bakteriyel cilt enfeksiyonu) ve pozitif Nikolsky işareti (ci…	0	D	D) Stafilokoksik haşlanmış deri sendromuAçıklama: Sekiz aylık kız bebek, burun akıntısı, öksürük, burun çevresinde küçük kabuklu lezyonların oluşması, iştahsızlık, ateş ve vücudunda kızarıklık şikâyetleriyle getiriliyor. Fizik muayenede eritematöz, skarlatiniform döküntü, ciltte soyulmalar dikkat çekiyor. Burun çevresinde impetigo ve ciltte Nikolsky işaretinin pozitif olduğu görülüyor. Bu durumda…	1	Clinical Medical Sciences
55	B	3	Pediatrics	Case	Sekiz aylık erkek bebek bir günlük yüksek ateş ve hâlsizlik şikâyeti ile acile getiriliyor. Fizik muayenesinde; vücut sıcaklığı 39,8 °C, nabız 130/dakika, solunum sayısı 30/dakika, orofarenks ve kulak zarları bilateral hiperemik olup oksipital mikrolenfadenopatiler saptanıyor. Diğer muayene bulguları normal olan ve ateşi düşürülünce hâlsizliği düzelen, aktivitesi ve genel durumu iyi olan bebek at…	B	Sekiz aylık erkek bebeğin semptomları ve klinik seyri, özellikle yüksek ateş, orofarenks ve kulak zarlarında hiperemi, oksipital mikrolenfadenopatiler ve ateşin düşmesinden sonra gövdeden başlayıp yüz ve ekstremitelere yayılan soluk pembe, kaşıntılı olmayan makülopapüler döküntüler tipik bir "altıncı hastalık" veya "roseola infantum" tablosunu işaret ediyor. Bu hastalık, Human Herpes Virus 6 (HHV…	1	B	Bebek Hastanın Semptomları ve Olası Etken Bebeğin semptomları ve döküntü özellikleri, viral bir enfeksiyonu düşündürmektedir. Özellikle ateşin düşmesinden sonra ortaya çıkan yaygın makülopapüler döküntü, rozeola infantum olarak da bilinen Human herpes virus 6 (HHV-6) enfeksiyonu ile uyumludur. HHV-6 enfeksiyonunun özellikleri: Genellikle 6-24 ay arası bebeklerde görülür. Yüksek ateşle başlar (3-5…	1	B	B) Human herpes virus 6 Hasta, sekiz aylık bir erkek bebek ve bir günlük yüksek ateş ve halsizlik şikayetiyle acil servise getiriliyor. Fizik muayenesinde yüksek ateş (39,8 °C), hızlı nabız (130/dakika) ve oksipital lenfadenopati (boyun bölgesinde lenf bezlerinin şişmesi) saptanıyor. Ateş düşürücü verildikten sonra halsizliği düzelen ve genel durumu iyi olan bebek eve gönderiliyor. Ancak, üç gün …	1	E	E) Parvovirus B19Açıklama: Sekiz aylık erkek bebek bir günlük yüksek ateş ve hâlsizlik şikâyeti ile acile getiriliyor. Fizik muayenesinde; vücut sıcaklığı 39,8 °C, nabız 130/dakika, solunum sayısı 30/dakika, orofarenks ve kulak zarları bilateral hiperemik olup oksipital mikrolenfadenopatiler saptanıyor. Daha sonra gövdeden başlayıp yüzüne ve ekstremitelerine yayılan soluk pembe, kaşıntılı olmayan…	0	Clinical Medical Sciences
56	A	1	Pediatrics	Case	On dört yaşındaki kız hasta yaklaşık bir yıldan beri devam eden sırt ve baş ağrısı şikâyetleriyle getiriliyor Fizik muayenesinde sağ üst ekstremitede nabız alınamıyor ve kan basıncının yüksek olduğu saptanıyor Laboratuvar incelemelerinde eritrosit sedimentasyon hızı ve C-reaktif protein yüksek saptanıyor Bu hastada en olası tanı aşağıdakilerden hangisidir? A) Takayasu arteriti B) Poliarteritis…	A	Bu hastanın sunumu, özellikle genç yaşta baş ağrısı ve sırt ağrısı şikâyetleri, sağ üst ekstremitede nabız alınamaması, kan basıncının yüksek olması ve laboratuvar bulguları olarak eritrosit sedimentasyon hızı ile C-reaktif proteinin yüksek olması, büyük arterleri etkileyen bir vaskülit olan Takayasu arteritini düşündürmektedir. Takayasu arteriti, genellikle genç kadınlarda görülen, özellikle aor…	1	A	Kız Hastanın Semptomları ve Olası Tanı Hastanın yaşı, semptomları ve fizik muayene bulguları, vasküliti düşündürmektedir. Vaskülit, damar duvarlarının iltihaplanmasıdır ve birçok farklı tipi vardır. Seçenekler arasında, bu hastada en olası tanı A) Takayasu arteriti'dir. Takayasu arteriti özellikleri: Genç kadınlarda daha sık görülür (tipik olarak 40 yaş altı). Büyük damarları (aort ve dalları) et…	1	A	A) Takayasu arteriti Hasta, 14 yaşındaki bir kız ve yaklaşık bir yıldır devam eden sırt ve baş ağrısı şikayetleriyle değerlendiriliyor. Fizik muayenesinde sağ üst ekstremitede nabız alınamaması ve yüksek kan basıncı saptanması, Takayasu arteriti olarak bilinen bir vaskülit (damar iltihabı) olasılığını düşündürür. Takayasu arteriti, aort ve büyük atardamarların iltihaplanmasına neden olan bir hast…	1	A	A) Takayasu arteritiAçıklama: On dört yaşındaki kız hasta yaklaşık bir yıldan beri devam eden sırt ve baş ağrısı şikâyetleriyle getiriliyor. Fizik muayenesinde sağ üst ekstremitede nabız alınamıyor ve kan basıncının yüksek olduğu saptanıyor. Laboratuvar incelemelerinde eritrosit sedimentasyon hızı ve C-reaktif protein yüksek saptanıyor. Bu durumda, en olası tanı Takayasu arteritidir.	1	Clinical Medical Sciences
57	C	2	Pediatrics	Case	Daha önceden sağlıklı olan 6 yaşındaki erkek hasta 3 gündür devam eden öksürük ve yüksek ateş şikâyetiyle polikliniğe getiriliyor. Fizik muayenesinde krepitan ralleri ve akciğer grafisinde pnömoni ile uyumlu bulguları saptanıyor. Aşağıdaki mikroorganizmalardan hangisinin bu hastada pnömoni etkeni olması en az olasıdır? A) Streptococcus pneumoniae B) Mycoplasma pneumoniae C) Chlamydia trachomatis …	C	Pnömoni, çeşitli mikroorganizmaların neden olduğu akciğer enfeksiyonudur ve etken mikroorganizma yaşa, coğrafi konuma, mevsime ve altta yatan sağlık durumlarına bağlı olarak değişebilir. 6 yaşındaki bir çocukta görülen pnömoninin muhtemel etkenleri arasında bakteri, virüs ve atipik patojenler bulunabilir. Seçenekleri değerlendirelim: A) **Streptococcus pneumoniae**: Çocuklarda ve yetişkinlerde pn…	1	C	Çocuk Hastanın Pnömonisi ve Olası Etkenler Çocuğun semptomları ve akciğer grafisinde pnömoni bulgusu, bir solunum yolu enfeksiyonu olduğunu göstermektedir. Seçenekler arasında, bu yaş grubunda pnömoni etkeni olması en az olası olan C) Chlamydia trachomatis'dir. Chlamydia trachomatis ve pnömoni: Chlamydia trachomatis, genellikle cinsel yolla bulaşan bir bakteridir. Yenidoğanlarda konjonktivit ve p…	1	C	C) Chlamydia trachomatis Hasta, daha önceden sağlıklı olan 6 yaşındaki bir erkek çocuk ve 3 gündür devam eden öksürük ve yüksek ateş şikayetleriyle değerlendiriliyor. Fizik muayenesinde krepitan raller (öksürükle birlikte hırıltılı solunum sesleri) ve akciğer grafisinde pnömoni (akciğer iltihabı) ile uyumlu bulgular saptanıyor. Pnömoniye neden olabilecek mikroorganizmalar arasında şunlar bulunur:…	1	C	C) Chlamydia trachomatisAçıklama: Daha önceden sağlıklı olan 6 yaşındaki erkek hasta 3 gündür devam eden öksürük ve yüksek ateş şikâyetiyle polikliniğe getiriliyor. Fizik muayenesinde krepitan ralleri ve akciğer grafisinde pnömoni ile uyumlu bulguları saptanıyor. Chlamydia trachomatis daha çok yeni doğanlarda pnömoni etkenidir. Bu durumda, en az olası etken Chlamydia trachomatis'tir.	1	Clinical Medical Sciences
58	D	2	Pediatrics	Case	On beş yaşındaki kız hasta, öğlen yemeğinden sonra beden eğitimi dersinde koşarken başlayan öksürük, nefes darlığı, baş dönmesi, yüzde şişlik-kızarıklık, el ve ayaklarda kaşıntı yakınmalarıyla revire getiriliyor. Fizik muayenesinde endişeli görünümde olan hastada kan basıncı 80/50 mmHg, periorbital ödem ve oskültasyonda hışıltılı solunum (wheezing) saptanıyor. Bu hasta için en olası tanı aşağıdak…	D	Bu 15 yaşındaki kız hastanın öksürük, nefes darlığı, baş dönmesi, yüzde şişlik ve kızarıklık, el ve ayaklarda kaşıntı, düşük kan basıncı, periorbital ödem ve hışıltılı solunum gibi semptomları, ciddi bir alerjik reaksiyonu işaret ediyor. Semptomların hızlı başlangıcı ve sistemik etkileri, özellikle alerjik bir reaksiyonun şiddetli formu olan anafilaksiyi düşündürür. Şıkları inceleyelim: A) **Egze…	1	D	Kız Hastanın Semptomları ve Olası Tanı Hastanın egzersiz sonrası başlayan semptomları ve fizik muayene bulguları, alerjik bir reaksiyonu düşündürmektedir. Seçenekler arasında, bu bulgularla en uyumlu olan D) Anafilaksi'dir. Anafilaksi özellikleri: Ani başlangıçlı, ciddi, hayatı tehdit edebilen bir alerjik reaksiyondur. Belirtiler arasında ciltte döküntü, kaşıntı, yüzde ve boğazda şişme, nefes dar…	1	B	B) Kolinerjik ürtiker Hasta, 15 yaşındaki bir kız ve beden eğitimi dersinde koşarken başlayan öksürük, nefes darlığı, baş dönmesi, yüzde şişlik-kızarıklık ve el ile ayaklarda kaşıntı şikayetleriyle acil servise getiriliyor. Fizik muayenesinde endişeli görünüm, düşük kan basıncı (80/50 mmHg), periorbital ödem (göz çevresinde şişlik) ve hışıltılı solunum sesleri saptanıyor. Bu bulgular, kolinerjik …	0	D	D) AnafilaksiAçıklama: On beş yaşındaki kız hasta, öğlen yemeğinden sonra beden eğitimi dersinde koşarken başlayan öksürük, nefes darlığı, baş dönmesi, yüzde şişlik-kızarıklık, el ve ayaklarda kaşıntı yakınmalarıyla revire getiriliyor. Fizik muayenesinde endişeli görünümde olan hastada kan basıncı 80/50 mmHg, periorbital ödem ve oskültasyonda hışıltılı solunum (wheezing) saptanıyor. Bu durumda, e…	1	Clinical Medical Sciences
59	C	3	Pediatrics	Knowledge	Aşağıdaki immün yetmezliklerin hangisinde katalaz pozitif bakterilerin öldürülmesinde yetersizlik görülmesi en olasıdır? A) Bruton hastalığı B) Kompleman 3 eksikliği C) Kronik granülomatöz hastalık D) DiGeorge sendromu E) Wiskott-Aldrich sendromu	C	Katalaz pozitif bakterilerin öldürülmesinde yetersizlik, özellikle fagositik hücrelerin mikropları öldürme yeteneğini etkileyen bir durumdur. Bu tür mikroplar katalaz enzimi üretirler ve bu enzim, hidrojen peroksidi su ve oksijene parçalar. Normalde, fagositler (özellikle nötrofiller ve makrofajlar) patojenleri fagositoz yoluyla içerir ve ardından oksidatif patlama yoluyla zararsız hale getirir. …	1	C	Katalaz Pozitif Bakteriler ve İmmün Yetmezlikler Katalaz pozitif bakterileri öldürme yetersizliği, C) Kronik granülomatöz hastalık (KGH) ile en yakından ilişkilidir. KGH ve Katalaz Pozitif Bakteriler: KGH, fagosit hücrelerin (nötrofiller ve makrofajlar) bakterileri öldürmek için gerekli olan reaktif oksijen türlerini (ROS) üretememesine neden olan nadir bir genetik bozukluktur. Katalaz, birçok ba…	1	A	A) Bruton hastalığı İmmün yetmezlikler, vücudun enfeksiyonlara karşı savunmasını bozan genetik veya edinilmiş bozukluklardır. Bu bozukluklar, spesifik immün bileşenlerin eksikliğine veya işlev bozukluğuna neden olabilir. Bruton hastalığı (A seçeneği), B lenfositlerin ve antikor üretiminin eksikliğine neden olan bir genetik bozukluktur. B lenfositler, katalaz pozitif bakteriler de dahil olmak üzer…	0	C	C) Kronik granülomatöz hastalıkAçıklama: Kronik granülomatöz hastalık, NADPH oksidaz eksikliği nedeniyle katalaz pozitif bakterilerin öldürülmesinde yetersizlik görülmesi ile karakterizedir.	1	Clinical Medical Sciences
60	B	3	Pediatrics	Knowledge	t(8;14), t(2;8), t(8;22) sitogenetik anomalilerinin üçünün de görülebileceği hastalık aşağıdakilerden hangisidir? A) Diffüz büyük B hücreli lenfoma B) Burkitt lenfoma C) Lenfoblastik lenfoma D) Anaplastik büyük hücreli lenfoma E) Hodgkin lenfoma	B	t(8;14), t(2;8) ve t(8;22) sitogenetik anomalileri, MYC geninin translokasyonlarını içerir ve bu genin düzensiz ifadesi hücrelerin kontrolsüz büyümesine yol açabilir. Bu tür translokasyonlar özellikle Burkitt lenfoması ile ilişkilidir. Burkitt lenfoması, hızlı büyüyen bir tür non-Hodgkin lenfoma olup, özellikle çocuklarda ve genç erişkinlerde görülür. MYC gen translokasyonu, bu hastalığın patogen…	1	B	Sitogenetik Anomaliler ve Lenfoma Türleri Belirtilen t(8;14), t(2;8), t(8;22) translokasyonları, B) Burkitt lenfoma ile ilişkili karakteristik kromozomal anormalliklerdir. Burkitt Lenfoma ve Translokasyonlar: Burkitt lenfoma, B hücrelerinden kaynaklanan agresif bir non-Hodgkin lenfoma türüdür. Bu translokasyonlar, MYC genini (8. kromozomda bulunur) immünoglobulin genlerinin yakınlarına (14, 2 vey…	1	B	B) Burkitt lenfoma Sitogenetik anomaliler, kromozomlarda görülen yapısal değişikliklerdir ve bazı kanserler de dahil olmak üzere çeşitli hastalıklarla ilişkili olabilir. t(8;14) sitogenetik anomalisi, kromosom 8 ve 14 arasındaki translokasyon (kromozomların parçaları arasındaki değişim) ile karakterizedir. Bu anomali, Burkitt lenfoma olarak bilinen agresif bir lenfoma türü ile ilişkilendirilmişti…	1	B	B) Burkitt lenfomaAçıklama: t(8;14), t(2;8), t(8;22) sitogenetik anomalilerinin üçünün de görülebileceği hastalık Burkitt lenfomadır.	1	Clinical Medical Sciences
61	C	3	Pediatrics	Knowledge	Çocukluk çağında görülen fumarilasetoasetat hidrolaz eksikliği aşağıdaki kanser türlerinin hangisinin ileri yaşlarda görülme olasılığını artırır? A) Wilms tümörü B) Hodgkin lenfoma C) Hepatoselüler karsinom D) Retinoblastom E) Nöroblastom	C	Fumarilasetoasetat hidrolaz eksikliği, tirosin metabolizmasındaki bir bozukluktan kaynaklanır ve tirosinemi Tip I olarak bilinir. Bu durum, özellikle karaciğer ve böbreklerde hasara yol açabilir ve çeşitli metabolik ve klinik problemlere neden olur. Tirosinemi Tip I'ın ilerleyici karaciğer hastalığına ve hepatoselüler karsinoma (HCC) yatkınlık gösterdiği bilinmektedir. Erken tanı ve tedavi, karac…	1	C	Fumarilasetoasetat Hidrolaz Eksikliği ve Kanser Riski Çocukluk çağında görülen fumarilasetoasetat hidrolaz eksikliği, C) Hepatoselüler karsinom (HCC) riskini artırır. Fumarilasetoasetat Hidrolaz Eksikliği ve HCC: Fumarilasetoasetat hidrolaz eksikliği, fumarik asideminin neden olduğu nadir bir metabolik bozukluktur. Bu enzim eksikliği, fumarik asidin ve diğer metabolitlerin vücutta birikmesine yol…	1	D	D) Retinoblastom Fumarilasetoasetat hidrolaz (FAH) eksikliği, nadir görülen bir genetik metabolik bozukluktur. Bu bozukluk, tirozin amino asitinin metabolizmasını bozar ve tirozin metabolitlerinin toksik seviyelerde birikmesine neden olur. FAH eksikliği, çocukluk çağında çeşitli sağlık sorunlarına neden olabilir, ancak ileri yaşlarda kanser riskini de artırabilir. Bu kanser türlerinden biri retin…	0	C	C) Hepatoselüler karsinomAçıklama: Çocukluk çağında görülen fumarilasetoasetat hidrolaz eksikliği, ileri yaşlarda hepatoselüler karsinom görülme olasılığını artırır.	1	Clinical Medical Sciences
62	D	2	Pediatrics	Case	Kırk haftalık, fetal distres nedeniyle acil sezaryan ile doğurtulan bebeğin hipotonik ve iç çekme tarzında düzensiz solunumunun olduğu görülüyor. İlk kalp tepe atımı 20/dakika olan bebeğe uygulanan pozitif basınçlı ventilasyon sonrası kalp tepe atımı >100/dakika oluyor. Entübe şekilde yoğun bakıma alınıyor. Bebeğin kordon kanından alınan kan gazında pH 6,9 saptanıyor. Aşağıdakilerden hangisi bu b…	D	Bu durumda bebek, doğum sırasında ciddi fetal distres yaşamış ve doğumdan sonra hipotoni, düzensiz solunum ve düşük bir başlangıç kalp atım hızı ile karşı karşıya kalmıştır. Kordon kan gazında saptanan pH 6,9 gibi düşük bir değer, ciddi asidoz olduğunu ve bebekte hipoksik-isemik ensefalopati (HIE) riskinin yüksek olduğunu gösterir. HIE'de, prognozu değerlendirmek için çeşitli faktörler göz önünde…	1	D	Yenidoğan Bebeğin Durumu ve Prognoz Belirteçleri Bebeğin durumu, doğumda asfiksi (oksijensiz kalma) yaşadığını göstermektedir. Seçenekler arasında, bu bebekte kötü prognoz belirteci olan D) İlk 12 saatte nöbet gözlenmesi'dir. Doğumda Asfiksi ve Nöbetler: Doğumda asfiksi, beyne oksijen gitmemesine bağlı olarak beyin hasarına neden olabilir. Nöbetler, beyin hasarının bir belirtisi olabilir ve uzun …	1	D	D) İlk 12 saatte nöbet gözlenmesi Prematüre bebeklerde, özellikle de fetal distrese bağlı olarak acil sezaryenle doğan bebeklerde, çeşitli sağlık sorunları ve komplikasyonlar görülebilir. Bu bebekte, hipotonik (kas tonusunun düşük olması) ve düzensiz solunum ile birlikte kalp hızının başlangıçta düşük olması (bradikardi) ve pozitif basınçlı ventilasyon sonrası artması (taşikardi), perinatal asfik…	1	D	D) İlk 12 saatte nöbet gözlenmesiAçıklama: Bebekte ilk 12 saatte nöbet gözlenmesi, kötü prognoz belirtecidir.	1	Clinical Medical Sciences
63	C	3	Pediatrics	Case	Miadında 3 200 gram doğan, ilk muayenesinde sorun olmayan bebek, bir hafta sonra genel durumunda kötüleşme ve nöbet geçirmesi nedeniyle getiriliyor. Öyküsünden emmesinin zayıf olduğu ve günde bir kez kaka yaptığı öğreniliyor. Getirildiğinde 2 700 gram ağırlığında olan dehidrate bebeğin, laboratuvar incelemelerinde sodyum değeri 160 mEq/L olarak saptanıyor. Bu bebekteki tabloya aşağıdakilerden han…	C	Bu bebekte görülen tabloyu değerlendirelim: - Doğum ağırlığı 3 200 gram olan bebek, bir hafta sonra 2 700 gram ağırlığa düşmüş. Bu, bebekte önemli bir kilo kaybı olduğunu gösterir. - Bebek dehidrate (sıvı kaybı yaşamış) durumda. - Laboratuvar incelemelerinde sodyum değeri 160 mEq/L olarak yüksek bulunmuş. Bu, hipernatremi olarak adlandırılır ve vücuttaki sodyum konsantrasyonunun anormal derecede …	1	D	Bebek Tablosunun Olası Nedeni Bu bebekte görülen semptomlar ve laboratuvar bulguları D) Uygunsuz ADH salınımı ile uyumludur. Neden Uygunsuz ADH Salınımı? Dehidratasyon ve Kilo Kaybı: Uygunsuz ADH salınımı, vücudun su tutmasına neden olur, bu da seyrelme hiponatremisi ve dehidratasyona yol açabilir. Bu durum, bebeğin emmesinin zayıf olması ve kilo kaybetmesi ile açıklanabilir. Nöbet: Hiponatremi b…	0	B	B) Pilor stenozu	0	C	C) Yetersiz anne sütü alımı Açıklama: Bebekteki tabloya, yetersiz anne sütü alımı neden olması en olasıdır.	1	Clinical Medical Sciences
64	D	3	Pediatrics	Case	Vajinal yolla, 3 500 gram doğan erkek bebeğin postnatal 20 saatinde siyanoz ve takipne fark edilmesi üzerine bakılan transkutanöz O2 satürasyonu %85 ölçülüyor. Fizik muayenede nabız 165/dakika, femoral nabızlar normal palpe ediliyor, S1-S2 normal, üfürüm duyulmuyor. EKG sağ aks ile yenidoğan için normal sınırlarda tespit ediliyor. Telekardiyografisinde kalp gölgesinin yan yatmış yumurta görünümün…	D	Bu bebekteki bulguları inceleyerek en olası tanıyı belirlemek için bulguları sistemik olarak ele alalım: - Siyanoz ve takipne (hızlı nefes alma): Bu iki belirti, bebekte oksijenasyon veya solunum sorunu olduğunu gösterir. - Transkutanöz O2 satürasyonu %85: Normalden düşük bir oksijen satürasyonu, sistematik bir oksijen taşıma veya alım problemine işaret eder. - Nabız 165/dakika: Taşikardi, genell…	1	A	En Olası Tanı: Obstrüktif Tip Total Anormal Pulmoner Venöz Dönüş Bebeğin semptomları (siyanoz, takipne), fizik muayene bulguları (normal femoral nabızlar, üfürüm yokluğu), EKG (sağ aks) ve telekardiyografi bulguları (yan yatmış yumurta görünümü, normal pulmoner vaskülarite) dikkate alındığında, en olası tanı A) Obstrüktif tip total anormal pulmoner venöz dönüş olur. Neden Obstrüktif Tip TAPVD? Si…	0	C	Fallot Tetralojisi, konjenital (doğuştan) bir kalp hastalığıdır ve aşağıdaki dört karakteristik bulgudan dolayı "tetraloji" olarak adlandırılır: Sağ ventriküldeki (kalbin alt sağ odası) çıkış yolu darlığı (obstrüktif tip), genellikle pulmoner arterin (kalpten akciğerlere kan taşıyan atardamar) daralması veya tıkanması nedeniyle oluşur. Aortun (kalpten vücuda kan taşıyan ana atardamar) sağa doğru …	0	D	D) Büyük arterlerin transpozisyonuAçıklama: Bebekteki bulgular, büyük arterlerin transpozisyonu tanısına işaret etmektedir.	1	Clinical Medical Sciences
65	B	2	Pediatrics	Case	Yedi yaşındaki kız hasta, çocuk acil servisine 3 defa bol miktarda taze kırmızı kan içeren kusma şikâyeti ile getiriliyor. Hikâyesinden prematüre doğduğu ve sarılık nedeniyle göbek kateterinden kan değişimi yapıldığı öğreniliyor. Fizik muayenesinde 4 cm orta sertlikte dalak ele geliyor. Bu hastada kanlı kusmanın en olası nedeni aşağıdakilerden hangisidir? A) İnvajinasyon B) Özofageal varis C) İnf…	B	Yedi yaşındaki kız hastanın kanlı kusmasının potansiyel nedenlerini değerlendirelim: - **İnvajinasyon:** Bağırsakların bir kısmının kendine teleskop gibi girmesi ve bu durumun bağırsak tıkanıklığına yol açmasıdır. Çocuklarda görülür ve ani başlayan karın ağrısı, kanlı dışkı ve kusma ile karakterizedir. Ancak, bu durum genellikle kusmada taze kırmızı kan yerine "reçel benzeri" dışkıya neden olur. …	1	B	En Olası Neden: Özofageal Varis (B) Hastanın semptomları (bol miktarda taze kırmızı kan içeren kusma), öyküsü (prematüre doğum, sarılık nedeniyle kan değişimi) ve fizik muayene bulguları (orta sertlikte dalak) birlikte değerlendirildiğinde, kanlı kusmanın en olası nedeni özofageal varislerdir. Neden Özofageal Varis? Prematüre doğum ve kan değişimi: Prematüre bebeklerde karaciğer fonksiyonları tam…	1	D	D) Meckel divertikülü Yedi yaşındaki kız hastada görülen bol miktarda taze kırmızı kan içeren kusma, üst gastrointestinal sistem kanamasını düşündürür. Prematüre doğum öyküsü ve sarılık nedeniyle yapılan kan değişimi, hastada muhtemelen Rh uyuşmazlığına bağlı hemolitik hastalığın varlığını işaret etmektedir. Ayrıca, dalak büyümesi de hemolitik hastalıkla ilişkili olabilir. Meckel divertikülü, sin…	0	D	D) Meckel divertikülüAçıklama: Hastanın hikâyesi ve fizik muayene bulguları, kanlı kusmanın en olası nedeni olarak Meckel divertikülünü göstermektedir.	0	Clinical Medical Sciences
66	C	3	Pediatrics	Case	Son 1,5 aydır ishali olan 9 aylık bebekte ishalin bol, sulu, köpüklü olduğu ve beslenmeyi takiben geliştiği öğreniliyor. Bu tablo için en uygun eşleştirme aşağıdakilerden hangisidir? A) Akut ishal – Sekretuvar tip B) Kronik ishal – Sekretuvar tip C) Kronik ishal – Osmotik tip D) Kronik ishal – İnflamatuvar tip E) Akut ishal – Osmotik tip	C	Bu bebekte görülen ishalin özellikleri, 1,5 ay süre ile devam etmesi ve beslenmeyi takiben bol, sulu, köpüklü ishalin oluşması, kronik ishalin bir formu olan osmotik tip ishali işaret ediyor. Osmotik tip ishal, sindirilemeyen veya emilemeyen maddelerin bağırsak lümenine çektiği su miktarının artmasıyla karakterizedir. Bu durum, genellikle bebeklerde ve küçük çocuklarda süt ürünlerine veya diğer g…	1	A	A) Akut ishal – Sekretuvar tip İshal, genellikle dışkılama sıklığında ve dışkının sulu veya yumuşak kıvamda olması ile karakterizedir. Akut ishal, genellikle birkaç gün veya birkaç hafta süren kısa süreli bir durumdur. Kronik ishal ise, genellikle dört haftadan uzun süren veya tekrarlayan ishal epizodları olan bir durumdur. Bu bebekte, ishalin son 1,5 aydır devam ettiği, beslenmeyi takiben başlad…	0	A	A) Akut ishal – Sekretuvar tip İshal, genellikle dışkılama sıklığında ve dışkının sulu veya yumuşak kıvamda olması ile karakterizedir. Akut ishal, genellikle birkaç gün veya birkaç hafta süren kısa süreli bir durumdur. Kronik ishal ise, genellikle dört haftadan uzun süren veya tekrarlayan ishal epizodları olan bir durumdur. Bu bebekte, ishalin son 1,5 aydır devam ettiği, beslenmeyi takiben başlad…	0	C	C) Kronik ishal – Osmotik tipAçıklama: Bebekteki ishalin bol, sulu, köpüklü olduğu ve beslenmeyi takiben geliştiği öğreniliyor. Bu bulgular, kronik ishalin osmotic tipine işaret etmektedir.	1	Clinical Medical Sciences
67	B	2	Pediatrics	Case	Gelişme geriliği olan dokuz aylık bebeğin fizik muayenesinde raşitik rozari, el bileğinde genişleme, kan biyokimyasında hipofosfatemi, kan gazında bikarbonat ve pCO2 düşüklüğü, idrar tahlilinde glikozüri ve aminoasidüri saptanıyor. Bu hastadaki en olası tanı aşağıdakilerden hangisidir? A) Nütrisyonel rikets B) Fanconi sendromu C) Bartter sendromu D) Gitelman sendromu E) Distal renal tübuler asidoz	B	Tanımlanan bulgular — raşitik rozari, el bileğinde genişleme, hipofosfatemi, kan gazında bikarbonat ve pCO2 düşüklüğü ile birlikte idrar tahlilinde glikozüri ve aminoasidüri — birlikte düşünüldüğünde, bu durum renal tübüler fonksiyon bozukluğuna işaret eder. Bu bulgular, özellikle Fanconi sendromu ile uyumludur. Fanconi sendromu, proksimal renal tübüllerin genel bir disfonksiyonuyla karakterize e…	1	B	En Olası Tanı: Fanconi Sendromu (B) Bebeğin semptomları (gelişme geriliği, raşitik rozari, el bileğinde genişleme), laboratuvar bulguları (hipofosfatemi, bikarbonat ve pCO2 düşüklüğü, glikozüri, aminoasidüri) birlikte değerlendirildiğinde, en olası tanı Fanconi sendromudur. Neden Fanconi Sendromu? Raşitik bulgular: Hipofosfatemi, kemiklerde mineralizasyon bozukluğuna ve raşitizme yol açar. Raşiti…	1	B	B) Fanconi sendromu Hasta, gelişme geriliği olan dokuz aylık bir bebek ve fizik muayenesinde raşitik rozari (dirseklerde kemik çıkıntıları), el bileğinde genişleme, kan biyokimyasında hipofosfatemi (kan fosfor seviyelerinin düşük olması), kan gazında bikarbonat ve pCO2 düşüklüğü (soluk alımındaki karbondioksit seviyesinin düşük olması), idrar tahlilinde glikozüri (idrarda şeker varlığı) ve aminoa…	1	B	B) Fanconi sendromuAçıklama: Bebekteki fizik muayene bulguları (raşitik rozari, el bileğinde genişleme) ve laboratuvar bulguları (hipofosfatemi, glikozüri, aminoasidüri), Fanconi sendromuna işaret etmektedir.	1	Clinical Medical Sciences
68	C	3	Pediatrics	Case	On bir yaşındaki kız hasta parmaklarında yaygın şişlik, sol diz ve ayak bileğinde ağrı yakınmalarıyla getiriliyor. Fizik muayenesinde parmaklarında daktilit, tırnaklarda distrofi ve noktalanma, sol diz ve ayak bileğinde artrit saptanıyor. Bu hastada aşağıdakilerden hangisinin aile öyküsünde bulunması en olasıdır? A) Ailevi Akdeniz ateşi B) Ankilozan spondilit C) Psöriazis D) Akut romatizmal ateş …	C	Tanımlanan semptomlar ve bulgular — parmaklarda yaygın şişlik (daktilit), tırnaklarda distrofi ve noktalanma, belirli eklemlerde artrit — özellikle psöriyatik artriti düşündürmektedir. Psöriyatik artrit, sıklıkla psöriazis hastalarında ve onların ailelerinde görülen bir durumdur. Psöriazis, genellikle deri üzerinde kırmızı, pullu lezyonlarla karakterize kronik bir cilt hastalığıdır, ancak tüm psö…	1	C	En Olası Aile Öyküsü: Psöriazis (C) Hastanın semptomları (parmaklarda yaygın şişlik, daktilit, tırnak distrofi ve noktalanma, sol diz ve ayak bileğinde artrit) birlikte değerlendirildiğinde, en olası tanı psöriatik artrittir. Bu nedenle, aile öyküsünde psöriazis bulunması en olasıdır. Neden Psöriazis? Psöriatik artrit: Psöriazisli hastaların yaklaşık %30'unda eklem tutulumu da gelişir ve bu durum…	1	A	A) Ailevi Akdeniz Ateşi Hasta, 11 yaşındaki bir kız ve parmaklarında yaygın şişlik, sol diz ve ayak bileğinde ağrı şikayetleriyle değerlendiriliyor. Fizik muayenesinde daktilit (parmakların şişmesi ve sertleşmesi), tırnak distrofisi (tırnakların bozulması) ve noktalanma (tırnaklarda küçük çukurlar), sol diz ve ayak bileğinde artrit saptanıyor. Bu bulgular, Ailevi Akdeniz Ateşi (FMF) olarak biline…	0	C	C) PsöriazisAçıklama: Hastanın parmaklarında yaygın şişlik, tırnaklarda distrofi ve noktalanma bulguları, psöriazis tanısına işaret etmektedir.	1	Clinical Medical Sciences
69	D	4	Pediatrics	Case	Beş aylık bebek, üç haftadır kol ve bacaklarında fleksiyon şeklinde ani kasılma ve ağlama yakınmaları ile getiriliyor. Perinatal hipoksi öyküsü olduğu öğreniliyor. Kasılmalarının uykuya dalarken ve uyandıktan hemen sonra olduğu belirtiliyor. Bu bebekte en olası ön tanı aşağıdakilerden hangisidir? A) Jitteriness B) Neonatal uyku miyoklonusu C) İnfantil kolik D) İnfantil spazm E) İnfantil koreoatet…	D	Bu bebekteki semptomlar — kol ve bacaklarda fleksiyon şeklinde ani kasılmalar ve ağlama, özellikle uykuya dalarken ve uyandıktan hemen sonra, perinatal hipoksi öyküsü ile birlikte — infantil spazmlar için tipiktir. Infantil spazmlar, tipik olarak hayatın ilk yılında başlayan ve genellikle seri halinde gelen, ani, kısa süreli kasılmalar veya spazmlar şeklinde kendini gösteren nadir bir epilepsi fo…	1	D	En Olası Ön Tanı: İnfantil Spazm (D) Bebeğin semptomları (kol ve bacaklarda fleksiyon şeklinde ani kasılma, ağlama, perinatal hipoksi öyküsü, uykuya dalarken ve uyandıktan hemen sonra kasılmalar) dikkate alındığında, en olası ön tanı infantil spazmdır. Neden İnfantil Spazm? Yaş: İnfantil spazmlar genellikle 3-8 aylık bebeklerde görülür. Kasılma şekli: Fleksiyon şeklinde ani kasılmalar (spazmlar) …	1	D	D) İnfantil Spazm: Bebekteki ani kasılmalar ve ağlama nöbetleri, özellikle de uyku sırasında ve uyanma sırasında meydana geliyorsa, infantil spazmların klasik semptomlarıdır.	1	B	B) Neonatal uyku miyoklonusuAçıklama: Bebekteki kasılma ve ağlama yakınmaları, özellikle uykuya dalarken ve uyandıktan hemen sonra görülmesi, neonatal uyku miyoklonusuna işaret etmektedir.	0	Clinical Medical Sciences
70	C	3	Pediatrics	Case	Üç aylık bebek, ailesi tarafından başını dik tutamama ve gevşeklik nedeniyle getiriliyor. Muayenede dilde fasikülasyonlar, jeneralize hipotoni, kas güçsüzlüğü tespit ediliyor, derin tendon refleksleri alınmıyor. Bu bebekte en olası tanı aşağıdakilerden hangisidir? A) Duchenne musküler distrofi B) Becker musküler distrofi C) Werdnig-Hoffmann hastalığı D) Artrogripozis multipleks konjenita E) Trans…	C	Tanımlanan semptomlar ve bulgular, genellikle yaşamın ilk aylarında baş gösteren ve motor nöron hastalığı olan Werdnig-Hoffmann hastalığına (Spinal Musküler Atrofi Tip 1) işaret etmektedir. Bu hastalık, omurilikteki motor nöronların kaybıyla karakterize edilir ve sonuç olarak jeneralize kas zayıflığı, hipotoni (kas tonusunun azalması) ve hareket yeteneğinde azalma görülür. Dil üzerinde fasikülasy…	1	C	En Olası Tanı: Werdnig-Hoffmann Hastalığı (C) Bebeğin semptomları (başını dik tutamama, gevşeklik, dilde fasikülasyonlar, jeneralize hipotoni, kas güçsüzlüğü, derin tendon reflekslerinin alınamaması) ve yaşı dikkate alındığında, en olası tanı Werdnig-Hoffmann hastalığıdır. Neden Werdnig-Hoffmann Hastalığı? Yaş: Werdnig-Hoffmann hastalığı, omurilikteki motor nöronların dejenerasyonu nedeniyle orta…	1	C	Bu semptomlar spinal musküler atrofi tip I veya Werdnig-Hoffmann hastalığı ile tutarlıdır. Bu nedenle cevap: C) Werdnig-Hoffmann hastalığı.	1	C	C) Werdnig-Hoffmann hastalığıAçıklama: Bebekteki dilde fasikülasyonlar, jeneralize hipotoni, kas güçsüzlüğü ve derin tendon reflekslerinin alınmaması bulguları, Werdnig-Hoffmann hastalığına işaret etmektedir.	1	Clinical Medical Sciences
71	E	1	Pediatrics	Knowledge	Antenatal tarama testleriyle rutin olarak taranması önerilen kromozomal anöploidiler aşağıdakilerden hangisinde birlikte verilmiştir? A) 11, 12, 13 B) 13, 14, 21 C) 17, 18, 21 D) 18, 19, 21 E) 13, 18, 21	E	Antenatal tarama testleri, gebelik sırasında bebeğin sağlık durumu hakkında bilgi edinmek için yapılan testlerdir. Bu testlerle rutin olarak taranması önerilen kromozomal anöploidiler, özellikle Down sendromu (Trizomi 21), Edwards sendromu (Trizomi 18) ve Patau sendromu (Trizomi 13)’dur. Bu anöploidiler, sık görülen ve ciddi sonuçlar doğurabilen genetik bozukluklardır. Bu durumlar, sırasıyla, 21,…	1	E	Doğru Cevap: E) 13, 18, 21 Antenatal tarama testleriyle rutin olarak taranması önerilen kromozomal anöploidiler 13, 18 ve 21. kromozomlardaki trizomilerdir. Bunlar sırasıyla; Triomi 13 (Patau sendromu): Ciddi gelişimsel problemler ve doğum kusurlarıyla karakterizedir. Triomi 18 (Edwards sendromu): Ciddi gelişimsel problemler ve doğum kusurlarıyla karakterizedir. Triomi 21 (Down sendromu): En yayg…	1	C	Cevap: C) 17, 18, 21 Antenatal tarama testleri, gebeliğin erken evrelerinde fetüste olası kromozom anomalilerini veya genetik bozuklukları tespit etmek için kullanılan testlerdir. Rutin olarak tarama yapılan en yaygın kromozomal anöploidiler (kromozom sayısı bozuklukları) 17, 18 ve 21. kromozomlarla ilişkilidir. 17. Kromozom Anöploidisi: 17. kromozomda meydana gelen anöploidi, genellikle Down sen…	0	E	E) 13, 18, 21Açıklama: Antenatal tarama testlerinde rutin olarak taranması önerilen kromozomal anöploidiler Trisomi 13 (Patau sendromu), Trisomi 18 (Edwards sendromu) ve Trisomi 21 (Down sendromu)'dür.	1	Clinical Medical Sciences
72	B	4	Pediatrics	Knowledge	Tourette sendromu ile birlikte görülme olasılığı en az olan bozukluk aşağıdakilerden hangisidir? A) Dikkat eksikliği ve hiperaktivite bozukluğu B) Yeme bozuklukları C) Obsesif kompulsif bozukluk D) Depresif bozukluklar E) Otizm spektrum bozukluğu	B	Tourette sendromu, motor ve ses tiklerinin karakteristik özellikler olduğu nöropsikiyatrik bir durumdur. Bu durum genellikle çocukluk döneminde başlar ve genetik yatkınlık içerebilir. Tourette sendromu ile sıkça ilişkili olan koşullar arasında Dikkat Eksikliği ve Hiperaktivite Bozukluğu (DEHB), Obsesif Kompulsif Bozukluk (OKB), ve bazen otizm spektrum bozukluğu (OSB) bulunur. Depresif bozukluklar…	1	B	En Az Görülme Olasılığı Olan Bozukluk: Yeme Bozuklukları (B) Tourette sendromu ile birlikte görülme olasılığı en az olan bozukluk yeme bozukluklarıdır (B). Tourette sendromu ile sıklıkla birlikte görülen bozukluklar şunlardır: A) Dikkat eksikliği ve hiperaktivite bozukluğu (DEHB): Tourette sendromu olan bireylerde DEHB görülme sıklığı genel popülasyona göre oldukça yüksektir. C) Obsesif kompulsif…	1	E	E) Otizm spektrum bozukluğu Tourette sendromu, bireylerde tiklere neden olan bir nörolojik durumdur. Bu tiklerin yanı sıra, Tourette sendromu olan bireylerde dikkat eksikliği ve hiperaktivite bozukluğu (DEHB), yeme bozuklukları ve obsesif-kompulsif bozukluk (OKB) gibi diğer psikolojik bozukluklar da görülebilir. Bu bozukluklar arasında ortak özellikler ve bağlantılar bulunabilir. Ancak, otizm spe…	0	B	B) Yeme bozukluklarıAçıklama: Tourette sendromu ile birlikte görülme olasılığı en az olan bozukluk yeme bozukluklarıdır. Tourette sendromu daha çok dikkat eksikliği ve hiperaktivite bozukluğu, obsesif kompulsif bozukluk, depresif bozukluklar ve otizm spektrum bozukluğu gibi bozukluklarla birlikte görülmektedir.	1	Clinical Medical Sciences
73	E	1	General Surgery	Case	Ani bayılma nedeniyle acil servise getirilen, bulantı ve kusması olan hastanın muayenesinde reflekslerinin azaldığı tespit ediliyor. Diyalize girdiği öğrenilen hastanın EKG’sinde PR aralığının uzadığı ve QRS kompleksinin genişlediği görülüyor. Bu hastada görülen bulguların en olası nedeni aşağıdakilerden hangisidir? A) Hipokalemi C) Hiperkalsemi B) Hipokalsemi D) Hipernatremi E) Hipermagnezemi	E	Hastanın sunumundaki belirli özellikler, elektrolit dengesizliğine işaret eder. Diyalize giren bir hastanın ani bayılma, bulantı, kusma, azalmış refleksler ve özellikle EKG bulguları (PR aralığının uzaması ve QRS kompleksinin genişlemesi) ile karakterize klinik tablosu, bir elektrolit dengesizliğinden kaynaklanıyor olabilir. - Hipokalemi, genellikle U dalgalarının görülmesi ve QT uzaması gibi far…	1	A	En Olası Neden: Hiperkalemi (A) Hastanın semptomları (bayılma, bulantı, kusma, reflekslerde azalma) ve EKG bulguları (uzamış PR aralığı, genişlemiş QRS kompleksi) diyaliz hastası olduğu bilgisi ile birlikte değerlendirildiğinde, en olası neden hiperkalemidir. Neden Hiperkalemi? Diyaliz hastaları: Böbrek fonksiyonları bozuk olan ve diyaliz tedavisi gören hastalarda potasyum atılımı azaldığı için h…	0	A	Cevap: A) Hipokalemi Bu senaryoda sunulan bulgular, hipokalemi (düşük kan potasyum seviyeleri) ile tutarlıdır. Hipokalemi, potasyum seviyelerinin düşmesine neden olan bir elektrolit dengesizliğidir. Potasyum, özellikle kalp ve sinir sistemi dahil olmak üzere vücudun birçok fonksiyonu için önemli bir mineraldir. Senaryodaki hasta ani bayılma, bulantı ve kusma şikayetleriyle acil servise getirilmiş…	0	B	B) HipokalsemiAçıklama: Hastanın bulantı ve kusması, reflekslerinin azaldığı, EKG'sinde PR aralığının uzadığı ve QRS kompleksinin genişlediği bulguları, hipokalsemiye işaret etmektedir.	0	Clinical Medical Sciences
74	D	4	General Surgery	Case	Serviste takip edilmekte olan bir hastanın ani başlayan baş ağrısı ve letarji nedeniyle bakılan kan biyokimya değerlerinde Na+ 119 mEq/L, K+ 4,5 mEq/L ve Ca2+ 8,5 mg/dL olarak tespit ediliyor. Serum ozmolalitesi 260 mOsm/kg ve idrar ozmolalitesi 90 mOsm/kg olan hastanın santral venöz basınç (CVP) değeri normal ölçülüyor. İdrar sodyum miktarı normal bulunuyor. Hastanın birkaç saat önce transüretra…	E	Transüretral prostat rezeksiyonu (TURP) ameliyatı sonrası ortaya çıkan bu hasta sunumu, özellikle hiponatremi (Na+ 119 mEq/L), düşük serum ozmolalitesi (260 mOsm/kg) ve düşük idrar ozmolalitesi (90 mOsm/kg) ile karakterizedir. Bu durum, genellikle TURP ameliyatı sırasında kullanılan hipotonik irrigasyon sıvılarının emilimi sonucu meydana gelen bir durum olan "TURP sendromu"nu düşündürür. Ancak, T…	0	E	En Olası Neden: Postoperatif ADH Sekresyonu (E) Hastanın semptomları (baş ağrısı, letarji), laboratuvar bulguları (hiponatremi, hipoozmolarite, düşük idrar ozmolaritesi, normal idrar sodyumu) ve öyküsü (transüretral prostat rezeksiyonu ameliyatı) dikkate alındığında, en olası neden postoperatif ADH sekresyonudur. Neden Postoperatif ADH Sekresyonu? Cerrahi stres: Cerrahi stres, hipotalamusu uyarar…	0	D	Cevap: D) Akut Su İntoksikasyonu Bu senaryoda sunulan bulgular, akut su intoksikasyonu (aşırı su alımı) ile tutarlıdır. Su intoksikasyonu, vücudun su ve elektrolit dengesinde ciddi bir bozukluktur. Aşırı su alımı, kanın seyreltilmesine ve hiponatremiye (kan serum sodyum seviyelerinin düşmesine) yol açar. Senaryodaki hasta, ani başlayan baş ağrısı ve letarji (uyuşukluk, halsizlik) şikayetleriyle d…	1	D	D) Akut su intoksikasyonuAçıklama: Hastanın ani başlayan baş ağrısı ve letarji, kan biyokimya değerlerinde Na+ 119 mEq/L, K+ 4,5 mEq/L ve Ca2+ 8,5 mg/dL olarak tespit edilmesi, serum ozmolalitesi 260 mOsm/kg ve idrar ozmolalitesi 90 mOsm/kg olması, CVP değeri normal ölçülmesi ve idrar sodyum miktarı normal bulunması, transüretral prostat rezeksiyonu ameliyatı sonrası akut su intoksikasyonuna işar…	1	Clinical Medical Sciences
75	E	2	General Surgery	Knowledge	Keloid oluşumuyla ilgili aşağıdaki ifadelerden hangisi doğrudur? A) Yara boyutları ile sınırlıdır. B) Kontraktür gelişimi sıktır. C) Tüm ırklarda aynı sıklıkta görülür. D) Sıklıkla spontan olarak geriler. E) Genetik yatkınlık gösterir.	E	Keloid oluşumu, aşırı fibroz doku oluşumu ile karakterize bir iyileşme sürecidir ve yara iyileşmesi sırasında ortaya çıkar. Keloidler, yara izlerinin normal sınırlarını aşarak çevreleyen sağlıklı dokuya doğru genişleyebilir, bu nedenle: A) "Yara boyutları ile sınırlıdır." ifadesi yanlıştır, çünkü keloidler genellikle yara boyutlarının ötesine geçer. B) "Kontraktür gelişimi sıktır." ifadesi, keloi…	1	E	Doğru İfade: E) Genetik Yatkınlık Gösterir Keloid oluşumu ile ilgili doğru ifade E) Genetik yatkınlık gösterir seçeneğidir. Keloidler, yara iyileşmesi sırasında aşırı kollajen üretimi sonucu oluşan kabarık, sert ve kırmızımsı skar dokularıdır. Keloid Oluşumu Hakkında Bilgiler: Genetik yatkınlık: Keloid oluşumu için genetik yatkınlık önemli bir faktördür. Ailede keloid öyküsü olan kişilerde görülm…	1	E	Cevap: E) Genetik yatkınlık gösterir. Keloid oluşumu, genetik yatkınlıkla ilişkili bir durumdur. Aşağıdaki açıklamalar keloidlerin doğasını ve özelliklerini daha ayrıntılı bir şekilde ele almaktadır: 1. Genetik Yatkınlık: Keloid oluşumu, genetik faktörlerden önemli ölçüde etkilenir. Bazı bireyler, keloidlerin oluşumuna katkıda bulunan genetik bir yatkınlığa sahiptir. Aile öyküsü olan bireylerde k…	1	E	E) Genetik yatkınlık gösterir.Açıklama: Keloid oluşumu, genetik yatkınlığa sahiptir ve aile tarihinde keloid hikâyesi olan kişilerde daha sık görülür.	1	Clinical Medical Sciences
76	A	3	General Surgery	Knowledge	Ringer laktat solüsyonunun içeriğinde aşağıdakilerden hangisi yer almaz? A) Magnezyum B) Kalsiyum D) Potasyum C) Sodyum E) Klor	A	Ringer laktat solüsyonu, yaygın olarak sıvı replasmanı için kullanılan bir çözeltidir ve elektrolit dengesinin sürdürülmesine yardımcı olur. İçeriğinde sodyum, klor, kalsiyum, potasyum ve laktat ioni bulunur. Bu elektrolitlerin her biri, vücuttaki farklı fonksiyonları desteklemek için dengeli bir şekilde bulunur. Verilen seçeneklerden, Ringer laktat solüsyonunun standart içeriğinde bulunmayan ele…	1	A	Ringer Laktat Solüsyonu İçeriği Ringer laktat solüsyonu, vücut sıvısına benzer elektrolit içeriğine sahip bir intravenöz sıvıdır ve sıklıkla dehidratasyon, hipovolemi ve metabolik asidozun tedavisinde kullanılır. Ringer Laktat Solüsyonunun İçeriği: Sodyum (Na+): Ana katyondur ve vücutta sıvı dengesini ve ozmolariteyi düzenler. Klor (Cl-): Ana anyondur ve vücutta asit-baz dengesini ve sıvı dengesi…	1	D	D) Potasyum Ringer laktat solüsyonu, yaygın olarak kullanılan bir sıvı tedavisidir ve içeriği aşağıdaki mineralleri içerir: 1. Sodyum (Na+): Vücuttaki sıvı dengesini ve sinir iletimini düzenlemeye yardımcı olur. 2. Klor (Cl-): Vücudun pH dengesini korumaya ve sindirim sürecine katkıda bulunur. 3. Magnezyum (Mg2+): Kas ve sinir fonksiyonlarının düzenlenmesinde önemli bir rol oynar. 4. Kalsiyum (Ca…	0	A	A) MagnezyumAçıklama: Ringer laktat solüsyonunun içeriğinde magnezyum bulunmaz. İçeriğinde sodyum, kalsiyum, potasyum ve klor bulunur.	1	Clinical Medical Sciences
77	C	1	General Surgery	Knowledge	Hipokalemiyle ilgili aşağıdaki ifadelerden hangisi yanlıştır? A) EKG’de U dalgası görülebilir B) Digoksin kullananlarda aritmilere neden olabilir. C) EKG’de T dalgası sivrileşir. D) Hipomagnezeminin neden olduğu hipokalemide önce hipomagnezeminin düzeltilmesi gerekir. E) Cerrahi hastalarda hiperkalemiden daha fazla görülür.	C	Hipokalemi, kan plazmasında potasyum seviyesinin anormal derecede düşük olması durumudur ve çeşitli kardiyak, kas ve sinir sistemi sorunlarına yol açabilir. Aşağıdaki ifadelerden hipokalemi ile ilgili doğru ve yanlış olanları inceleyelim: A) "EKG’de U dalgası görülebilir" doğrudur. Hipokalemi durumunda, elektrokardiyogram (EKG) üzerinde U dalgalarının ortaya çıkması ve QT aralığının uzaması gözle…	1	B	Yanlış İfade: B) Digoksin kullananlarda aritmilere neden olabilir. Hipokalemi, çeşitli etkilerle birlikte gelen bir durumdur ve ifadelerin çoğu doğru olsa da, digoksin ile ilgili ifade yanlış anlaşılmaya yol açabilir. Doğru İfadeler ve Açıklamaları: A) EKG’de U dalgası görülebilir: Hipokalemi, EKG'de U dalgası olarak bilinen küçük bir pozitif dalgalanmanın ortaya çıkmasına neden olabilir. Bu, ven…	0	B	Cevap: B) Digoksin kullananlarda aritmilere neden olabilir. Hipokalemi, kan serumundaki potasyum seviyelerinin düşük olduğu bir elektrolit dengesizliğidir. Potasyum, kalp ritmi, sinir iletimleri ve kas fonksiyonları dahil olmak üzere vücudun birçok hayati fonksiyonu için kritik öneme sahip bir mineraldir. Hipokalemi ile ilgili doğru açıklamalar şunlardır: 1. EKG'de U Dalgası Görülebilir: Hipokale…	0	C	C) EKG’de T dalgası sivrileşir.Açıklama: Hipokalemiyle ilgili ifadelerden yanlışı, EKG’de T dalgası sivrileşir. Hipokalemi durumunda EKG’de U dalgası görülebilir ve T dalgası düzleşir. Digoksin kullananlarda aritmilere neden olabilir. Hipomagnezeminin neden olduğu hipokalemide önce hipomagnezeminin düzeltilmesi gerekir. Cerrahi hastalarda hiperkalemiden daha fazla görülür.	1	Clinical Medical Sciences
78	A	3	General Surgery	Case	Araç içi trafik kazası nedeniyle acil servise getirilen 30 yaşındaki erkek hastada, sağ üst kadran ağrısı ve hassasiyet saptanıyor. Kontrastlı abdominal bilgisayarlı tomografide sağ 9-11 kotlarda fraktür ve karaciğer segment VIII’de 2 cm genişliğinde subkapsüler hematoma eşlik eden yaklaşık 4 cm uzunluğunda, 1 cm derinliğinde parankimal laserasyon rapor ediliyor. Ek yaralanması olmayan hastanın b…	A	Bu hasta, karaciğer yaralanması olan stabil bir travma hastası olarak tanımlanmaktadır. Karaciğerdeki parankimal laserasyon ve subkapsüler hematomun varlığı, hemodinamik olarak stabil (kan basıncı ve nabız normal, bilinç açık, hemoglobin değeri kabul edilebilir) ve ek yaralanma belirtisi olmayan hastada non-operatif yönetimi destekler. Karaciğer yaralanmaları, özellikle stabil hastalarda, genelli…	1	A	En Uygun Yaklaşım: A) Ameliyatsız Yoğun Bakımda Yakın Takip Hastanın durumu (stabil vital bulgular, küçük boyutlu karaciğer laserasyonu ve hematomu), mevcut bilgiler ve güncel tedavi yaklaşımları dikkate alındığında, en uygun yaklaşım A) Ameliyatsız yoğun bakımda yakın takip olur. Neden Ameliyatsız Yakın Takip? Hemodinamik stabilite: Hastanın bilinci açık, vital bulguları stabil ve hemoglobin değ…	1	A	A) Ameliyatsız yoğun bakımda yakın takip Bu senaryoda sunulan hasta, araç içi trafik kazası geçirmiş ve karaciğer yaralanması şüphesiyle acil servise getirilmiştir. Tanı, kontrastlı abdominal bilgisayarlı tomografi (BT) taraması ile konulmuştur. Bulgular, karaciğerde yaklaşık 4 cm uzunluğunda ve 1 cm derinliğinde bir parankimal laserasyon (yırtık) ve buna eşlik eden yaklaşık 2 cm genişliğinde sub…	1	A	A) Ameliyatsız yoğun bakımda yakın takipAçıklama: Hastanın kontrastlı abdominal bilgisayarlı tomografisinde sağ 9-11 kotlarda fraktür ve karaciğer segment VIII’de subkapsüler hematoma rapor ediliyor. Ek yaralanması olmayan hastanın bilinci açık, hemoglobin değeri 13 g/dL, kan basıncı 115/80 mmHg, nabzı 82/dakika ve solunum sayısı 15/dakika saptanıyor. Bu bulgular, ameliyatsız yoğun bakımda yakın …	1	Clinical Medical Sciences
79	D	5	General Surgery	Knowledge	Yanık tedavisinin erken dönemiyle ilgili aşağıdaki ifadelerden hangisi doğrudur? A) Hastalar öncelikle soğutulmalıdır. B) Tüm hastalara sistemik profilaktik antibiyotik başlanmalıdır. C) Tüm kimyasal yanıklarda cilt su ile yıkanmalıdır. D) İntravenöz sıvı tedavisi için yanık ekstremitedeki venler de kullanılabilir. E) Tüm hastalara immünizasyon durumlarına bakılmaksızın tetanoz aşısı yapılmalıdır.	D	Yanık tedavisinin erken döneminde dikkate alınması gereken önemli noktalar vardır. Bu noktalar, yanığın ciddiyetine, türüne ve konumuna bağlı olarak değişkenlik gösterir. Şıkları inceleyelim: A) **Hastalar öncelikle soğutulmalıdır.** - Bu ifade, yanığın hemen sonrasında uygulanan ilk yardım tedbirleri arasında yer alır. Soğuk suyla yıkama, yanığın derinliğinin artmasını önleyebilir ve ağrıyı azal…	1	A	Doğru İfade: A) Hastalar öncelikle soğutulmalıdır. Yanık tedavisinin erken döneminde en önemli adımlardan biri, yanık bölgesini soğutarak hasarın yayılmasını önlemektir. Bu nedenle, doğru ifade A) Hastalar öncelikle soğutulmalıdır. Soğutmanın Önemi ve Uygulama Şekli: Yanık bölgesi, temiz ve soğuk (15-25°C) su ile 10-20 dakika süreyle yıkanmalıdır. Soğutma işlemi, yanığın şiddetini azaltarak ağrıy…	0	A	A) Hastalar öncelikle soğutulmalıdır. Yanık tedavisinin erken dönemi, yaralanmanın acil yönetimine ve potansiyel komplikasyonların önlenmesine odaklanır. Soğutma, bu erken dönemde kritik öneme sahip bir adımdır: 1. Soğutma: Yanık yaralanmasının erken döneminde, en etkili müdahalelerden biri etkilenen bölgeyi soğutmaktır. Soğutma, iltihaplanmayı azaltmaya, ağrı ve şişliği hafifletmeye ve doku hasa…	0	A	A) Hastalar öncelikle soğutulmalıdır.Açıklama: Yanık tedavisinin erken döneminde, hastaların öncelikle soğutulması gerekir. Soğutma, yanık bölgesindeki ısıyı azaltmaya yardımcı olur ve doku hasarını azaltır.	0	Clinical Medical Sciences
80	C	4	General Surgery	Knowledge	Karaciğer transplantasyonu endikasyonu olan hastalıklar ile ilgili aşağıdaki ifadelerden hangisi doğrudur? A) Tüm yaş grupları arasında en sık neden hepatit B’ye bağlı kronik karaciğer hastalığıdır. B) Alkole bağlı kronik karaciğer hastalığında iki aylık alkol bırakma süresi transplantasyon yapılabilmesi için yeterlidir. C) Transplantasyon gerektiren akut karaciğer yetmezliği nedenleri ülkelere g…	C	Karaciğer transplantasyonu, ileri karaciğer hastalığı olan hastalar için hayat kurtarıcı bir tedavi seçeneği olabilir. Transplantasyon için en sık görülen endikasyonlar arasında kronik hepatit, alkole bağlı karaciğer hastalığı, akut karaciğer yetmezliği, primer sklerozan kolanjit ve nonalkolik steatohepatit (NASH) bulunur. Şıkları inceleyerek doğru olanı belirleyelim: A) **Tüm yaş grupları arasın…	1	C	Doğru İfade: C) Transplantasyon gerektiren akut karaciğer yetmezliği nedenleri ülkelere göre belirgin farklar gösterir. Karaciğer transplantasyonu, son dönem karaciğer yetmezliği olan hastalar için yaşam kurtarıcı bir tedavi yöntemidir. Transplantasyon endikasyonu olan hastalıklar ve nedenler coğrafi bölgeye, sosyoekonomik duruma ve sağlık hizmetlerinin erişilebilirliğine göre değişiklik göstereb…	1	C	C) Transplantasyon gerektiren akut karaciğer yetmezliği nedenleri ülkelere göre belirgin farklar gösterir. Karaciğer transplantasyonu, karaciğerin ciddi ve geri dönüşü olmayan hasar gördüğü durumlarda uygulanan bir tedavi yöntemidir. Karaciğer transplantasyonu endikasyonu olan hastalıklar ve ilgili açıklamalar şunlardır: 1. Hepatit B'ye Bağlı Kronik Karaciğer Hastalığı: Hepatit B virüsüne bağlı k…	1	C	C) Transplantasyon gerektiren akut karaciğer yetmezliği nedenleri ülkelere göre belirgin farklar gösterir.Açıklama: Karaciğer transplantasyonu endikasyonu olan hastalıklar ile ilgili ifadelerden doğrusu, transplantasyon gerektiren akut karaciğer yetmezliği nedenleri ülkelere göre belirgin farklar gösterir. Farklı ülkelerde farklı nedenler daha sık görülür.	1	Clinical Medical Sciences
81	D	2	General Surgery	Knowledge	Mamografi sonucunun "BIRADS 0" olarak raporlanması aşağıdakilerden hangisini ifade eder? A) Negatif, yıllık tarama önerilir. B) Benign bulgular, yıllık tarama önerilir. C) Muhtemelen benign bulgular, sık aralıklarla takip önerilir. D) Yetersiz değerlendirme, ek görüntüleme ile inceleme gereklidir. E) Biyopsi ile malign tanısı konulan hasta, tedavi planlanmalıdır.	D	Mamografi sonuçlarını değerlendirmede kullanılan BIRADS (Breast Imaging Reporting and Data System), meme görüntülemesinde bulguların sistematik olarak raporlanmasını sağlayan bir sistemdir. BIRADS, bulguları 0'dan 6'ya kadar olan kategorilere ayırır, bu kategoriler bulguların anlamı ve önerilen takip adımları hakkında bilgi verir. BIRADS 0: Yetersiz değerlendirme anlamına gelir ve ek görüntüleme …	1	D	BIRADS 0 Anlamı: Cevap D D) Yetersiz değerlendirme, ek görüntüleme ile inceleme gereklidir. BIRADS 0, mamografinin kesin bir sonuç vermediği ve ek görüntüleme teknikleriyle (örneğin, ultrason, MRI veya büyütülmüş mamografi) daha fazla inceleme gerektiği anlamına gelir. Bu, görüntülerin kalitesi düşük olabilir, şüpheli bir alan net olarak görülemeyebilir veya karşılaştırma için önceki mamografiler…	1	D	D) Yetersiz değerlendirme, ek görüntüleme ile inceleme gereklidir. BIRADS (Breast Imaging Reporting and Data System), mamografi bulgularını sınıflandırmak ve raporlamak için kullanılan bir sistemdir. BIRADS 0 kategorisi aşağıdaki durumları ifade eder: 1. Yetersiz Değerlendirme: BIRADS 0 kategorisi, mamografi değerlendirmesinin eksik veya yetersiz olduğu anlamına gelir. Bu, teknik faktörlerden, gö…	1	D	D) Yetersiz değerlendirme, ek görüntüleme ile inceleme gereklidir.Açıklama: Mamografi sonucunun "BIRADS 0" olarak raporlanması, yetersiz değerlendirme anlamına gelir ve ek görüntüleme ile inceleme gereklidir.	1	Clinical Medical Sciences
82	A	3	General Surgery	Knowledge	Aşağıdaki meme patolojilerinin hangisinde invaziv kanser gelişme riski diğerlerinden daha düşüktür? A) İntraduktal papillom B) Flat (düz) epitelyal atipi C) Florid hiperplazi D) Atipik lobüler hiperplazi E) Atipik duktal hiperplazi	C	Meme patolojileri arasında invaziv kanser gelişme riski bakımından farklılıklar bulunmaktadır. Seçenekler arasında verilen patolojilerin kanserleşme risklerine genel bir bakış sunalım: - **İntraduktal Papillom**: Genellikle benign bir lezyondur ve tek başına yüksek bir kanser gelişim riski taşımaz. Ancak, atipik hücrelerin varlığı riski artırabilir. - **Flat (Düz) Epitelyal Atipi**: Bu durum, art…	0	A	Invaziv Kanser Riski En Düşük Olan Patoloji: Cevap A A) İntraduktal papillom İntraduktal papillom, meme kanallarında büyüyen küçük, iyi huylu (kanserli olmayan) tümörlerdir. Genellikle meme başı akıntısı gibi belirtilere neden olurlar ancak invaziv meme kanseri gelişme riski diğer seçeneklere göre daha düşüktür. Diğer seçeneklerin invaziv kanser riski: B) Flat (düz) epitelyal atipi: Düz epitelyal…	1	C	C) Florid Hiperplazi Meme patolojilerinin farklı derecelerde risk ve invaziv kanser gelişme potansiyeli taşıdığı doğrudur. Seçenekler ve ilgili açıklamalar şunlardır: 1. İntraduktal Papillom: İntraduktal papillom, süt kanallarının içinde oluşan küçük, iyi tanımlanmış papillomlardır (küçük, saplı kistler). Bu lezyonlar genellikle benign (selim) kabul edilir, ancak bazı durumlarda displazi (anormal…	0	A	A) İntraduktal papillomAçıklama: Aşağıdaki meme patolojilerinin hangisinde invaziv kanser gelişme riski diğerlerinden daha düşüktür, intraduktal papillomdur. Intraduktal papillom, benign bir lezyon olup, kanser gelişme riski düşüktür.	1	Clinical Medical Sciences
83	B	2	General Surgery	Knowledge	Aşağıdaki gen mutasyonlarından hangisinin multipl endokrin neoplazi (MEN) sendromlarında görülen tiroid kanserleriyle ilişkili olması en olasıdır? A) PTEN B) RET C) PRKAR1α D) GNAS1 E) WRN	B	Multipl Endokrin Neoplazi (MEN) sendromları, birden fazla endokrin organı etkileyen genetik olarak belirlenmiş hastalıklar grubudur. MEN sendromları arasında MEN tip 1, MEN tip 2A ve MEN tip 2B olmak üzere çeşitli türleri bulunmaktadır. Bu sendromlarla ilişkili tiroid kanserleri, özellikle medüller tiroid kanseri (MTC) ile bağlantılıdır. Aşağıdaki gen mutasyonlarından hangisinin MEN sendromlarıyl…	1	B	MEN Sendromlarında Tiroid Kanseriyle İlişkili Gen: Cevap B B) RET RET gen mutasyonları, özellikle MEN 2A ve MEN 2B sendromlarında görülen meduller tiroid kanseri ile güçlü bir şekilde ilişkilidir. Bu sendromlarda RET geni, tiroidin parafoliküler C hücrelerinin kontrolsüz büyümesine yol açan bir onkogen olarak işlev görür. Diğer seçenekler ve ilişkili sendromlar: A) PTEN: Cowden sendromu ve PTEN h…	1	B	B) RET Multipl endokrin neoplazi (MEN) sendromları, birden fazla endokrin bezde tümör gelişimiyle ilişkili kalıtsal bozukluklardır. Tiroid kanseri ile en sık ilişkili gen mutasyonu aşağıdakilerden biridir: B) RET: RET geni, tiroid kanseri ile güçlü bir şekilde ilişkili olan MEN sendromları olan MEN 2A ve MEN 2B ile ilişkilidir. RET genindeki mutasyonlar, tiroid bezinin medüller kanserlerinin geli…	1	B	B) RETAçıklama: Aşağıdaki gen mutasyonlarından hangisinin multipl endokrin neoplazi (MEN) sendromlarında görülen tiroid kanserleriyle ilişkili olması en olasıdır, RETtir. RET proto-onkogeni, MEN 2A ve MEN 2B sendromlarında görülen tiroid kanserlerinin gelişiminde rol oynar.	1	Clinical Medical Sciences
84	E	2	General Surgery	Case	Elli yaşındaki erkek hasta, boyun ön bölgesinde ele gelen kitle nedeniyle başvuruyor. Muayenede, tiroid lojunda yutkunmakla hareketli, yumuşak, düzgün kenarlı kitle saptanıyor. Özgeçmiş ve soygeçmişinde özellik olmayan hastanın boyun ultrasonografisinde; tiroid sağ lobunda 2 cm boyutlarında, homojen, düzgün kenarlı, periferik halosu olan nodül saptanıyor, diğer lob normal olarak değerlendiriliyor…	E	Elli yaşındaki erkek hastanın boyun ön bölgesinde ele gelen, yutkunmayla hareketli, yumuşak, düzgün kenarlı bir kitle ve tiroid sağ lobunda 2 cm boyutlarında, homojen, düzgün kenarlı, periferik halosu olan bir nodül saptanması ve ince iğne aspirasyon biyopsisi sonucunun foliküler neoplazm olarak raporlanması, tiroid kanseri açısından risk taşıyan bir durumu işaret edebilir. Foliküler neoplazmlar …	1	E	En Uygun Yaklaşım: Cevap E E) Sağ tiroid lobektomi İnce iğne aspirasyon biyopsisi (İİAB) sonucu "foliküler neoplazm" olarak raporlanan nodüllerde, maligniteyi ayırt etmek mümkün değildir. Bu durumda, maligniteyi ekarte etmek veya teşhis etmek için cerrahi olarak nodülün çıkarılması (sağ tiroid lobektomi) en uygun yaklaşımdır. Diğer seçeneklerin neden uygun olmadığı: A) Üç ay sonra ultrasonografi …	1	A	A) Üç ay sonra ultrasonografi tekrarı Bu senaryoda sunulan hasta, boynunda ele gelen bir kitle nedeniyle değerlendirilmektedir. Muayene ve boyun ultrasonografisi bulguları aşağıdaki gözlemleri desteklemektedir: 1. Tiroid Kisti: Hasta, tiroid bezinin sağ lobunda 2 cm boyutlarında, yumuşak, düzgün kenarlı ve hareketli bir kitle ile sunulmaktadır. Bu bulgular, bir tiroid kistinin tipik özellikleridi…	0	E	E) Sağ tiroid lobektomiAçıklama: Elli yaşındaki erkek hasta, boyun ön bölgesinde ele gelen kitle nedeniyle başvuruyor. Muayenede, tiroid lojunda yutkunmakla hareketli, yumuşak, düzgün kenarlı kitle saptanıyor. Özgeçmiş ve soygeçmişinde özellik olmayan hastanın boyun ultrasonografisinde; tiroid sağ lobunda 2 cm boyutlarında, homojen, düzgün kenarlı, periferik halosu olan nodül saptanıyor, diğer lo…	1	Clinical Medical Sciences
85	E	2	General Surgery	Knowledge	Nonsteroidal antiinflamatuvar ilaç veya asetilsalisilik asit kullanan hastalarda, aşağıdaki durumların hangisinde kanama ve ülser riski en düşüktür? A) Hastanın 60 yaşın üzerinde olması B) Hastada peptik ülser öyküsü olması C) Birlikte steroid alımı D) Birlikte antikoagülan ilaç alımı E) Birlikte statin grubu ilaç kullanılması	E	Nonsteroidal antiinflamatuar ilaçlar (NSAID) ve asetilsalisilik asit (ASA), gastrointestinal sistemde kanama ve ülser riskini artırabilir. Risk faktörleri arasında yaş, önceki peptik ülser öyküsü, steroid veya antikoagülan ilaç kullanımı gibi faktörler yer alır. Bunlar, ülser ve gastrointestinal kanama riskini artırabilir. Seçenekleri değerlendirecek olursak: - **A) Hastanın 60 yaşın üzerinde olm…	1	E	Kanama ve Ülser Riskinin En Düşük Olduğu Durum: Cevap E E) Birlikte statin grubu ilaç kullanılması Nonsteroidal antiinflamatuvar ilaçlar (NSAID'ler) veya asetilsalisilik asit (aspirin) kullanımı, mide-bağırsak kanaması ve ülser riskini artırır. Ancak, statin grubu ilaçlarla birlikte kullanım bu riski artırmaz. Aksine, bazı çalışmalar statinlerin mide-bağırsak kanaması riskini azaltabileceğini bil…	1	C	C) Birlikte Steroid Alımı Nonsteroidal antiinflamatuvar ilaçlar (NSAİİ) ve asetilsalisilik asit (ASA), ağrı, iltihap ve ateşle mücadele etmek için yaygın olarak kullanılan ilaçlardır. Ancak, bu ilaçların olası bir yan etkisi, gastrointestinal (mide-bağırsak) sistemde kanama ve ülser (yara) riskini artırmalarıdır. Farklı faktörler bu riski etkileyebilir: 1. Yaş: İleri yaş, gastrointestinal kanama …	0	E	E) Birlikte statin grubu ilaç kullanılmasıAçıklama: Nonsteroidal antiinflamatuvar ilaç veya asetilsalisilik asit kullanan hastalarda, kanama ve ülser riski en düşük olan durum, birlikte statin grubu ilaç kullanılmasıdır. Statinler, gastoprotektif etki gösterir ve ülser riskini azaltır.	1	Clinical Medical Sciences
86	D	4	General Surgery	Knowledge	Meckel divertikülü ile ilgili aşağıdaki ifadelerden hangisi yanlıştır? A) Gerçek divertiküldür. B) İntestinal obstrüksiyon ile bulgu verebilir. C) Heterotopik gastrik ve pankreatik doku içerebilir. D) İnguinal herni kesesi içinde görüldüğünde Amyand herni adını alır. E) Meckel divertikülüne bağlı kanama gençlerde daha sık görülür.	D	Meckel divertikülü ile ilgili ifadelerin doğruluğunu değerlendirirken, bu konuyla ilgili temel bilgileri göz önünde bulundurmak gerekir: - **A) Gerçek divertiküldür.** Doğru. Meckel divertikülü, tüm katmanları içeren ve dolayısıyla gerçek bir divertikül olarak kabul edilen, ince bağırsağın distal ileumunda bulunan doğuştan bir yapıdır. - **B) İntestinal obstrüksiyon ile bulgu verebilir.** Doğru. …	1	D	Meckel Divertikülü Hakkında Yanlış İfade: Cevap D D) İnguinal herni kesesi içinde görüldüğünde Amyand herni adını alır. Amyand hernisi, inguinal herni kesesi içinde apendiks bulunması durumudur, Meckel divertikülü ile ilişkili değildir. Diğer ifadeler neden doğrudur? A) Gerçek divertiküldür: Meckel divertikülü, embriyonik gelişim sırasında bağırsağın tamamen kapanmaması sonucu oluşan, tüm bağırsa…	1	B	B) İntestinal obstrüksiyon ile bulgu verebilir. Meckel divertikülü ile ilgili doğru açıklamalar şunlardır: 1. Gerçek Divertikül: Meckel divertikülü, ince bağırsağın (ileum) terminal kısmında bulunan gerçek bir divertiküldür (çıkıntı veya kese). Doğumda mevcut olan bir anomalidir. 2. Heterotopik Doku: Meckel divertikülü, heterotopik (anormal konumda) gastrik (mide) ve pankreatik (pankreas) doku iç…	0	A	A) Gerçek divertiküldür.Açıklama: Meckel divertikülü, gerçek divertikül değildir. Meckel divertikülü, omfalo mezenterik kanalın kalan kısmıdır ve yanlış bir şekilde gerçek divertikül olarak adlandırılır.	0	Clinical Medical Sciences
87	B	2	General Surgery	Case	Makattan kanama şikâyetiyle acil servise gelen 68 yaşındaki erkek hastanın kolonoskopisinde kanama odağı tespit edilemiyor. Nazogastrik sondada normal mide içeriği görülüyor. Hastaya 4 ünite eritrosit süspansiyonu verilmesine rağmen hemoglobin değeri yükselmiyor. Hipotansiyonu ve taşikardisi olan hastanın öyküsünden 5 yıl önce abdominal anevrizma ameliyatı olduğu öğreniliyor. Hastadaki kanamanın …	B	Bu hastanın sunumu ve öyküsü dikkate alındığında, en olası kanama nedeni olarak belirli ipuçları öne çıkmaktadır: - 68 yaşında olması ve makattan kanama şikayetiyle başvurması, çeşitli gastrointestinal kanama nedenlerini akla getirir. - Kolonoskopide kanama odağı tespit edilememesi ve nazogastrik sondada normal mide içeriğinin görülmesi, üst gastrointestinal sistemden kaynaklanmayan bir kanamanın…	1	B	En Olası Kanama Nedeni: Cevap B B) Aortoenterik fistül Hastanın öyküsü, semptomları ve bulguları göz önüne alındığında, kanamanın en olası nedeni aortoenterik fistüldür. Bu durum, abdominal aort anevrizması onarımı geçiren hastalarda nadir fakat ciddi bir komplikasyondur ve aort ile ince bağırsak arasında anormal bir bağlantı oluşması ile karakterizedir. Neden aortoenterik fistül en olası neden? …	1	B	B) Aortoenterik Fistül Bu senaryoda sunulan hasta, makattan kanama şikayetiyle acil servise getirilmiş 68 yaşındaki bir erkektir. Tanı ve yönetim aşağıdaki gibi ele alınabilir: 1. Makattan Kanama: Makattan kanama, kolon veya rektumdaki bir lezyonun veya patolojinin yaygın bir belirtisidir. Kolonoskopi, kanama odağını tespit edememiştir, bu da kanamanın üst gastrointestinal sistemden (mide veya in…	1	B	B) Aortoenterik fistülAçıklama: Hastadaki kanamanın en olası nedeni, aortoenterik fistüldür. Aortoenterik fistül, abdominal anevrizma ameliyatı öyküsü olan hastalarda görülen bir komplikasyondur. Kanama odağının tespit edilememesi, nazogastrik sondada normal mide içeriğinin görülmesi ve hipotansiyon ile taşikardisi, aortoenterik fistülün olası nedenidir.	1	Clinical Medical Sciences
88	A	3	General Surgery	Knowledge	İleoçekal valvin görevini tam olarak yapabildiği durumlarda, distal rektumda tıkayıcı bir lezyon varlığında kolonda perforasyon riski en yüksek yer neresidir? A) Çekum B) Hepatik fleksura C) Splenik fleksura D) Sigmoid kolon E) Rektosigmoid bileşke	A	İleoçekal valv, ince bağırsağın son kısmı ile kalın bağırsağın başlangıcı arasında bulunan ve içeriğin geriye doğru kaçmasını önleyen bir yapıdır. İleoçekal valv görevini tam olarak yapabildiği durumlarda, yani geri kaçışı önleyip, içerik akışını sadece ileri doğru sağladığı durumlarda, distal rektumda bir tıkayıcı lezyon varlığında kolon içinde basınç artar. Bu durumda en zayıf nokta, yani perfo…	1	A	Kolon Perforasyon Riski En Yüksek Yer: Cevap A A) Çekum İleoçekal valv, ince bağırsağın kalın bağırsağa açıldığı noktada yer alan ve geriye doğru akışı önleyen bir kapakçıktır. Distal rektumda tıkayıcı bir lezyon varlığında ve ileoçekal valvin görevini tam olarak yapabildiği durumlarda, kolon içindeki basınç artışı en fazla çekumda meydana gelir. Bu da çekumda perforasyon riskini artırır. Neden ç…	1	D	D) Sigmoid Kolon İleoçekal valv, ince bağırsağın (ileum) son kısmı ile kalın bağırsağın (kolon) ilk kısmı arasındaki geçiş bölgesidir. Valv, bağırsak içeriğinin ince bağırsaktan kalın bağırsağa geçişini kontrol eder. Distal rektumda (rektumun alt kısmı) tıkayıcı bir lezyon (kitle veya tümör) olduğunda, kolonda perforasyon (delinme) riski en yüksek olan yer sigmoid kolondur. Sigmoid Kolon: - Sigmo…	0	C	C) Splenik fleksuraAçıklama: İleoçekal valvin görevini tam olarak yapabildiği durumlarda, distal rektumda tıkayıcı bir lezyon varlığında kolonda perforasyon riski en yüksek yer, splenik fleksuradır. Bu bölgede, basınç artışı nedeniyle duvar zorlanması ve perforasyon riski daha yüksektir.	0	Clinical Medical Sciences
89	B	5	General Surgery	Knowledge	Lateral yerleşimli anal fissür varlığında, aşağıdakilerden hangisinin altta yatan hastalık olma olasılığı en azdır? A) HIV/AIDS B) Diabetes mellitus C) Tüberküloz D) Lösemi E) Sifiliz	B	Anal fissürler genellikle posterior veya anterior midline'da yer alırlar. Lateral konumda olan anal fissürler, daha nadirdir ve genellikle altta yatan bir hastalığın varlığını düşündürür. HIV/AIDS, tüberküloz, lösemi ve sifiliz gibi ciddi sistemik hastalıklar veya immün yetmezlik durumları lateral yerleşimli anal fissürlerle ilişkilendirilebilir çünkü bu durumlar anal bölgede atipik yaraların olu…	1	B	Lateral Anal Fissür ile En Az İlişkili Hastalık: Cevap B B) Diabetes mellitus Lateral yerleşimli anal fissür, genellikle Crohn hastalığı, ülseratif kolit gibi inflamatuar bağırsak hastalıkları, HIV/AIDS, tüberküloz, sifiliz ve lösemi gibi immün sistemi baskılayan hastalıklar veya travma ile ilişkilidir. Bu hastalıklar, anal kanalın normal iyileşme sürecini bozarak fissür oluşumuna ve kronikleşmes…	1	B	B) Diabetes Mellitus Lateral yerleşimli anal fissür, anüsün yan tarafındaki yırtık veya yaranın neden olduğu ağrılı bir durumdur. Bu durumun altta yatan nedenleri ve olasılıkları şunlardır: 1. HIV/AIDS: İnsan İmmün Yetmezlik Virüsü (HIV) enfeksiyonu veya edinilmiş bağışıklık yetmezlik sendromu (AIDS), anal fissürlerin altta yatan nedenleri arasında olabilecek ciddi bir durumdur. Bağışıklık sistem…	1	B	B) Diabetes mellitusAçıklama: Lateral yerleşimli anal fissür varlığında, altta yatan hastalık olma olasılığı en az olan durum, diabetes mellitusdur. Lateral yerleşimli anal fissür, genellikle kronik inflamatuar hastalıklarla ilişkili olup, diabetes mellitus bu hastalıklardan biri değildir.	1	Clinical Medical Sciences
90	A	3	General Surgery	Knowledge	İnguinal bölge ve hastalıkları ile ilgili aşağıdaki ifadelerden hangisi doğrudur? A) Hesselbach üçgenini inguinal ligaman, rektus kılıfının lateral kenarı ve inferior epigastrik damarlar oluşturur. B) Femoral halkayı inguinal ligaman, Cooper ligamanı, lakunar ligaman ve femoral arter oluşturur. C) Hesselbach üçgeni içinde gelişen fıtıklar indirekt fıtıklardır. D) İnguinal kanalın arka duvarını (t…	A	İnguinal bölge ve hastalıkları hakkında doğru bilgiyi vermek gerekirse: - **A) Hesselbach üçgenini inguinal ligaman, rektus kılıfının lateral kenarı ve inferior epigastrik damarlar oluşturur.** Bu ifade doğrudur. Hesselbach üçgeni, inguinal bölgede, doğrudan (primer) inguinal fıtıkların çıkış noktasını belirler. Bu üçgenin sınırları doğru olarak belirtilmiştir: altta inguinal ligaman, medialde re…	1	A	A) Hesselbach üçgenini inguinal ligaman, rektus kılıfının lateral kenarı ve inferior epigastrik damarlar oluşturur. Hesselbach üçgeni, inguinal bölgede zayıf bir alan olup direkt inguinal hernilerin çıkış noktasıdır. Üçgenin sınırları: Medial: Rektus abdominis kasının kılıfının lateral kenarı Lateral: İnferior epigastrik damarlar İnferior: İnguinal ligament (Poupart ligamenti) Diğer seçeneklerin …	1	A	A) Hesselbach Üçgeni'ni İnguinal Ligaman, Rektus Kılıfının Lateral Kenarı ve İnferior Epigastrik Damarlar Oluşturur. İnguinal bölge ve hastalıkları ile ilgili doğru açıklama aşağıdakilerden biridir: A) Hesselbach Üçgeni: Hesselbach üçgeni, inguinal bölgenin (kasık bölgesi) önemli anatomik yapılarını tanımlayan hayali bir üçgendir. Üçgeni oluşturan yapılar şunlardır: - İnguinal ligaman: Kasık bölg…	1	A	Seçenek A) Hesselbach üçgenini inguinal ligaman, rektus kılıfının lateral kenarı ve inferior epigastrik damarlar oluşturur.Bu cevap doğru çünkü Hesselbach üçgeni, inguinal ligament, rektus kılıfının lateral kenarı ve inferior epigastrik damarları tarafından sınırlandırılır. Hesselbach üçgeni, karın duvarında bir bölge olup, doğrudan kasık fıtıklarının geliştiği alan olarak bilinir.	1	Clinical Medical Sciences
91	D	4	General Surgery	Knowledge	Aşağıdakilerden hangisi portal hipertansiyonda gelişen portosistemik kollateral yollardan biri değildir? A) Paraumblikal venler B) Koroner ven C) Sappey venleri D) Riolan arkı E) Retzius venleri	D	Portal hipertansiyon, portal ven basıncının artması ile karakterize bir durumdur ve bu durum, karaciğerdeki kan akışının engellenmesi sonucu oluşur. Portal hipertansiyonda, kanın basınç altında alternatif yollar bulması için portosistemik kollateral damarlar gelişir. Bu kollateral damarlar, portal sistemi sistemik dolaşımla bağlayarak, kanın yüksek basınçlı alanlardan daha düşük basınçlı alanlara…	1	B	Portal Hipertansiyonda Gelişmeyen Kollateral Yol: Cevap B B) Koroner ven Koroner ven (sol gastrik ven), portal dolaşımın bir parçasıdır ve karaciğere kan taşır. Portal hipertansiyonda, portal sistemdeki basınç artışı, kanın karaciğeri atlayarak sistemik dolaşıma geçmesine neden olur ve bu da portosistemik kollateral yolların oluşumuna yol açar. Diğer seçenekler portosistemik kollateral yolları te…	0	B	B) Koroner Ven Portal hipertansiyon, portal ven sisteminde kan akışının artması ve karaciğerin portal venlerine gelen kanın artması durumudur. Karaciğerin portal venleri, bağırsaklardan gelen kanı karaciğere taşır. Portal hipertansiyon, karaciğerin portal venlerinde yüksek basınç ve direnç oluşmasıyla karakterizedir. Karaciğerin portal ven sistemindeki yüksek basınç, alternatif yollar veya portos…	0	D	D) Riolan arkıRiolan arkı, portal venöz sistemin bir parçası olup, splenik ven ve superior mezenterik ven arasındaki anastomotik bağlantıdır. Portal hipertansiyonunda gelişen portosistemik kollateral yollar değildir.Diğer seçeneklerin hepsi portal hipertansiyonunda gelişen portosistemik kollateral yollarıdır:* Paraumblikal venler: Karın duvarında bulunan venlerdir ve portal hipertansiyonunda kan …	1	Clinical Medical Sciences
92	E	2	General Surgery	Knowledge	Karaciğerin benign solid lezyonlarıyla ilgili aşağıdaki ifadelerden hangisi yanlıştır? A) En sık görülen benign solid lezyonu hemanjiyomdur. B) Adenomlarında görülebilecek en önemli risklerden biri spontan rüptürdür. C) Fokal nodüler hiperplazi ikinci en sık görülen benign solid lezyondur. D) Görüntüleme yöntemleri ile tipik santral skar görülen asemptomatik fokal nodüler hiperplazilerde cerrahi …	E	Karaciğerin benign solid lezyonları hakkında yapılan açıklamaların doğruluğunu değerlendirelim: - **A) En sık görülen benign solid lezyonu hemanjiyomdur.** Bu doğru. Hemanjiyom, karaciğerin en sık görülen benign solid lezyonudur. - **B) Adenomlarda görülebilecek en önemli risklerden biri spontan rüptürdür.** Bu da doğru. Hepatik adenomlar rüptüre olabilir ve bu durum ciddi kanamalara yol açabilir…	1	E	Karaciğerin Benign Solid Lezyonları Hakkında Yanlış İfade: Cevap E E) Adenomlarda tek cerrahi endikasyon rüptür riskidir. Karaciğer adenomlarında cerrahi endikasyon sadece rüptür riski değildir. Diğer cerrahi endikasyonlar şunlardır: Boyut: Genellikle 5 cm'den büyük adenomlar için cerrahi önerilir, çünkü bu boyuttan sonra kanama ve malign transformasyon riski artar. Büyüme: Zaman içinde büyüyen a…	1	C	C) Fokal Nodüler Hiperplazi İkinci En Sık Görülen Benign Solid Lezyondur. Karaciğerin benign (selim) solid lezyonları, karaciğer dokusunda kitleler oluşturan ve genellikle iyi huylu olan oluşumlardır. Bu lezyonlar ve ilgili açıklamalar şunlardır: 1. Hemanjiyom: Hemanjiyom, karaciğerde en sık görülen benign solid lezyondur. Hemanjiyom, kan damarlarının aşırı büyümesi ve çoğalması ile karakterizedi…	0	E	E) Adenomlarda tek cerrahi endikasyon rüptür riskidir.Bu ifade yanlış çünkü adenomlarda cerrahi endikasyon sadece rüptür riski değildir. Ayrıca, ağrı veya rahatsızlık gibi semptomlar, hızlı büyüme ve tanı belirsizliği de cerrahi endikasyonları arasında yer alır.Diğer seçeneklerin hepsi doğrudur:* A) Hemajioma, karaciğerin en sık görülen benign solid lezyonudur.* B) Adenomlarda spontan rüptür, öze…	1	Clinical Medical Sciences
93	C	3	General Surgery	Knowledge	Reynold pentadında aşağıdakilerden hangisi bulunmaz? A) Sarılık B) Sağ üst kadranda ağrı C) Semptomatik hipoglisemi D) Mental durumda bozulma E) Septik şok	C	Reynold pentadı, akut kolanjit tanısında aranan klinik bulguları içerir ve Charcot triadının genişletilmiş bir versiyonudur. Charcot triadı sarılık, ateş ve titreme ile sağ üst kadranda ağrıyı içerirken, Reynold pentadı bu üç bulguya ek olarak mental durumda bozulma ve hipotansiyon veya şok belirtilerini ekler. Bu, akut kolanjitin daha ciddi ve komplike bir formunu gösterir. Seçeneklere göre Reyn…	1	C	Reynold Pentadında Bulunmayan Belirti: Cevap C C) Semptomatik hipoglisemi Reynold pentadı, akut kolanjitin ciddi bir komplikasyonu olan septik şokun klinik belirtilerini tanımlar. Pentadda yer alan belirtiler: A) Sarılık: Safra akışının tıkanması nedeniyle bilirubin birikimi. B) Sağ üst kadranda ağrı: İltihaplı safra kesesi ve safra yollarından kaynaklanır. D) Mental durumda bozulma: Enfeksiyonun…	1	C	C) Semptomatik Hipoglisemi Reynold beşlisi (pentad), akut pankreasın nadir ve ağır bir komplikasyonudur. Tipik olarak akut pankreatitte görülür ve aşağıdaki beş bulgu ile karakterizedir: 1. Sarılık (Jaundice): Sarılık, deri ve gözlerin sararmasına neden olan bir durumdur ve pankreasın safra kanalı tıkanıklığına işaret edebilir. 2. Sağ Üst Kadranda Ağrı: Akut pankreatitte, pankreasın sağ üst kısmı…	1	C	C) Semptomatik hipoglisemiReynold pentadı, karaciğerin akut enfeksiyonu sonucu oluşan bir sendromdur. Bu sendromda şu beş belirti bulunur:* A) Sarılık (ikter)* B) Sağ üst kadranda ağrı* D) Mental durumda bozulma (konfüzyon, komaya kadar gidebilir)* E) Septik şok* Yüksek ateş (bu seçenek listede yok)Hipoglisemi, Reynolds pentadında bulunmaz.	1	Clinical Medical Sciences
94	C	5	General Surgery	Knowledge	Aşağıdakilerden hangisi akut pankreatitin ciddiyetini değerlendiren BISAP (akut pankreatitin ciddiyeti için yatak başı indeks) skorunun hesaplanmasında kullanılmaz? A) Sistemik inflamatuvar yanıt sendromu varlığı B) Kan üre azotu değerinin 25 mg/dL’nin üzerinde olması C) C-reaktif protein değerinin 150 mg/mL’nin üzerinde olması D) Plevral efüzyon varlığı E) Yaşın 60’ın üzerinde olması	C	BISAP (Bedside Index of Severity in Acute Pancreatitis) skoru, akut pankreatitin ciddiyetini değerlendirmek için kullanılan ve hastanın ilk 24 saat içindeki bulgularına dayanan bir sistemdir. BISAP skorlaması, aşağıdaki 5 kriteri içerir: 1. **Sistemik inflamatuvar yanıt sendromu (SIRS) varlığı** 2. **Kan üre azotu (BUN) değerinin 25 mg/dL’nin üzerinde olması** 3. **Plevral efüzyon varlığı** 4. **…	1	C	BISAP Skorunda Kullanılmayan Değer: Cevap C C) C-reaktif protein değerinin 150 mg/mL’nin üzerinde olması BISAP skoru, akut pankreatitli hastaların mortalite riskini tahmin etmek için kullanılan basit bir yatak başı indeksidir. Her bir kriter için 1 puan verilir ve toplam skor, hastalığın ciddiyetini ve mortalite riskini gösterir. BISAP skorunda kullanılan kriterler: A) Sistemik inflamatuvar yanıt…	1	E	E) Yaşın 60'ın Üzerinde Olması BISAP skoru, akut pankreatitin ciddiyetini değerlendirmek için kullanılan bir araçtır ve aşağıdaki kriterleri içerir: 1. Sistemik inflamatuvar yanıt sendromu (SIRS) varlığı: SIRS, vücuttaki sistemik inflamatuar yanıtı gösteren bir durumdur. SIRS varlığı, akut pankreatitin ciddiyetini ve sistemik etkilerini gösterir. 2. Kan üre azotu değerinin 25 mg/dL'nin üzerinde o…	0	C	C) C-reaktif protein değerinin 150 mg/mL’nin üzerinde olmasıBISAP (Bedside Index of Severity in Acute Pancreatitis) skoru, akut pankreatitin ciddiyetini değerlendirmek için kullanılır. BISAP skorunda beş faktör değerlendirilir:* A) Sistemik inflamatuvar yanıt sendromu varlığı* B) Kan üre azotu değerinin 25 mg/dL’nin üzerinde olması* D) Plevral efüzyon varlığı* E) Yaşın 60’ın üzerinde olması* Ment…	1	Clinical Medical Sciences
95	D	2	General Surgery	Case	Elli yaşındaki kadın hasta; epigastriumda ani başlayan, sırta ve tüm kadranlara yayılan karın ağrısı nedeni ile acil servise başvuruyor. Fizik muayenesinde karnın üst ve orta kadranlarında hassasiyet tespit ediliyor. Laboratuvar tetkiklerinde serum amilaz ve lipaz değerleri yüksek saptanıyor. Bu hastada tanı ve diğer abdominal hastalıkların ekarte edilmesi için tercih edilmesi gereken en uygun ra…	D	Ani başlayan epigastrik ağrı, sırta ve tüm kadranlara yayılan karın ağrısı ve laboratuvar tetkiklerinde serum amilaz ve lipaz değerlerinin yüksek olması, akut pankreatit tanısını güçlü bir şekilde düşündürmektedir. Akut pankreatitin tanısı ve diğer abdominal hastalıkların ayırıcı tanısında kullanılabilecek en uygun radyolojik görüntüleme yöntemi, genellikle hastalığın şiddetini değerlendirme, kom…	1	D	En Uygun Görüntüleme Yöntemi: Cevap D D) Kontrastlı abdominal bilgisayarlı tomografi (BT) Akut pankreatit şüphesi olan hastada tanı koymak, hastalığın ciddiyetini değerlendirmek ve diğer abdominal hastalıkları ekarte etmek için kontrastlı abdominal BT en uygun radyolojik görüntüleme yöntemidir. Kontrastlı BT'nin avantajları: Pankreas dokusunu ayrıntılı olarak gösterir: Pankreas inflamasyonu, nekr…	1	D	D) Kontrastlı Abdominal Bilgisayarlı Tomografi Bu senaryoda sunulan hasta, ani başlayan şiddetli karın ağrısı nedeniyle acil servise getirilmiş elli yaşındaki bir kadındır. Tanı ve diğer abdominal hastalıkları ekarte etmek için tercih edilen radyolojik görüntüleme yöntemi aşağıdaki gibi ele alınabilir: 1. Ayakta Direkt Karın Grafisi: Ayakta direkt karın grafisi, karın boşluğunu görüntülemek için …	1	D	D) Kontrastlı abdominal bilgisayarlı tomografiHastanın şikayetleri ve laboratuvar sonuçları, akut pankreatit tanısını düşündürüyor. Akut pankreatit tanısında, kontrastlı abdominal bilgisayarlı tomografi (CT) tercih edilen radyolojik görüntüleme yöntemidir. CT, pankreasın morfolojik değişikliklerini ve çevre dokuların inflamasyonunu gösterir.Diğer seçeneklerin hiçbiri bu durumda birinci tercih değ…	1	Clinical Medical Sciences
96	A	3	General Surgery	Knowledge	Aşağıdakilerden hangisinin glukoserebrosid birikimi yoluyla splenomegaliye neden olması en olasıdır? A) Gaucher hastalığı B) Niemann-Pick hastalığı C) Felty sendromu D) Wiskott-Aldrich sendromu E) von Recklinghausen sendromu	A	Glukoserebrosid birikimi yoluyla splenomegaliye neden olan hastalık, **A) Gaucher hastalığı**dır. Gaucher hastalığı, glukoserebrosidaz enziminin eksikliği veya işlevsizliği sonucu glukoserebrosidin hücrelerde, özellikle de makrofajlar içinde birikmesiyle karakterize genetik bir bozukluktur. Bu birikim çeşitli dokularda ve organlarda, özellikle de dalakta (splenomegali), karaciğerde (hepatomegali)…	1	A	Glukoserebrosid Birikimi ve Splenomegali: Cevap A A) Gaucher hastalığı Gaucher hastalığı, glukoserebrosidaz enziminin eksikliği nedeniyle glukoserebrosid adı verilen bir lipitin vücutta biriktiği lizozomal depo hastalığıdır. Bu birikim, özellikle dalak, karaciğer, kemik iliği ve beyin gibi organlarda hücre hasarına ve organomegaliye (organ büyümesi) yol açar. Splenomegali, Gaucher hastalığının en…	1	A	A) Gaucher Hastalığı Glukoserebrosidin birikimiyle ilişkili hastalıklar, lizozomal depolama bozuklukları olarak bilinir ve bu birikim çeşitli organlarda patolojik değişikliklere yol açabilir. Gaucher hastalığı, Niemann-Pick hastalığı, Felty sendromu, Wiskott-Aldrich sendromu ve von Recklinghausen sendromu bu hastalıklardan bazılarıdır. Glukoserebrosid birikimi yoluyla splenomegaliye (dalak büyüme…	1	A	A) Gaucher hastalığıGaucher hastalığı, glukoserebrosid birikimi sonucu splenomegaliye neden olan otozomal resesif bir hastalık türüdür. Bu hastalıkta, glukoserebrosidaz enziminin eksikliği nedeniyle, glukoserebrosid lipitler vücutta birikir ve özellikle spleende birikebilir.Diğer seçeneklerin hiçbiri doğrudan glukoserebrosid birikimi yoluyla splenomegaliye neden olmaz:* B) Niemann-Pick hastalığı,…	1	Clinical Medical Sciences
97	C	3	Cardiovascular Surgery	Case	Otuz yıldır sigara içen 65 yaşındaki erkek hasta, rutin muayene için aile hekimine başvuruyor. Muayenede umbilikus hizasında yaklaşık 6 cm çapında pulsatil kitle ele geliyor. Bu hastada tanı için istenmesi gereken abdominal bölgeye yönelik ilk görüntüleme yöntemi aşağıdakilerden hangisidir? A) Bilgisayarlı tomografi B) Bilgisayarlı tomografi anjiyografi C) Ultrasonografi D) Manyetik rezonans görü…	C	65 yaşındaki, uzun süreli sigara içmiş bir erkek hastada, umbilikus hizasında ele gelen yaklaşık 6 cm çapında pulsatil kitle, abdominal aort anevrizması (AAA) olasılığını güçlü bir şekilde düşündürür. Bu durumda, tanı ve değerlendirme için istenecek ilk görüntüleme yöntemi genellikle **C) Ultrasonografi** olacaktır. Ultrasonografi, AAA'nın tanısında etkili, hızlı ve non-invaziv bir yöntemdir. Has…	1	C	İlk Tercih Edilmesi Gereken Görüntüleme Yöntemi: Cevap C C) Ultrasonografi Hastanın semptomları ve muayene bulguları abdominal aort anevrizmasını (AAA) düşündürmektedir. Bu durumda, tanıya yönelik ilk tercih edilmesi gereken görüntüleme yöntemi ultrasonografidir. Ultrasonografinin avantajları: Hızlı ve kolay uygulanabilir: Acil servis veya klinik ortamında hızlıca yapılabilir. Non-invazivdir: Rad…	1	C	C) Ultrasonografi Bu senaryoda sunulan hasta, rutin muayene için aile hekimine başvuran 65 yaşındaki bir erkektir. Uzun süreli sigara kullanımı ve karın bölgesinde ele gelen bir kitle, olası bir karın patolojisini düşündürmektedir. Tanı için ilk adım, kitleyi değerlendirmek ve doğasını belirlemek için görüntüleme yöntemleri kullanmaktır. Bu durumda, karın bölgesine yönelik ilk tercih edilen görün…	1	C	C) UltrasonografiHastanın şikayetleri ve fizik muayene bulguları, abdominal aort anevrizması (AAA) tanısını düşündürüyor. Abdominal aort anevrizması tanısında ilk tercih edilen görüntüleme yöntemi, ultrasonografi (USG)dir. USG, non-invaziv bir yöntem olup, abdominal aortanın boyutunu ve şeklini göstererek anevrizmanın varlığını tespit edebilir.Diğer seçeneklerin hiçbiri bu durumda birinci tercih …	1	Clinical Medical Sciences
98	A	4	Anesthesiology and Reanimation	Knowledge	Aşağıdakilerden hangisi sedatif etkileri olan bir parenteral selektif ?2-agonisttir? A) Deksmedetomidin B) Adrenalin C) Efedrin D) Dopeksamin E) Fentolamin	A	Sedatif etkileri olan bir parenteral selektif α2-agonist, **A) Deksmedetomidin**'dir. Deksmedetomidin, özellikle yoğun bakım ünitelerinde ve sedasyon gerektiren diğer tıbbi prosedürlerde kullanılan, sedatif, anksiyolitik, analjezik ve sempatolitik özelliklere sahip bir ilaçtır. Bu ilaç, α2-adrenerjik reseptörleri seçici olarak hedef alarak çalışır ve bu reseptörlerin aktivasyonu sedasyon ve anksi…	1	A	Sedatif Etkili Parenteral Selektif α2-Agonist: Cevap A A) Deksmedetomidin Deksmedetomidin, sedasyon ve analjezi sağlamak için kullanılan, seçici bir α2-adrenerjik reseptör agonistidir. Özellikle yoğun bakım ünitelerinde, cerrahi sonrası dönemde ve prosedür sedasyonunda kullanılır. Deksmedetomidin, minimal solunum depresyonu ile sakinleştirici etki sağlar ve bu nedenle diğer sedatif ajanlara göre …	1	A	A) Deksmedetomidin Deksmedetomidin, sedatif (sakinleştirici) etkileri olan bir parenteral selektif α2-agonisttir. Deksmedetomidin aşağıdaki özelliklere sahiptir: 1. Sedatif Etkiler: Deksmedetomidin, merkezi sinir sisteminde sakinleştirici ve anksiyolitik etkilere sahiptir. Bu, ameliyat öncesi sedasyon, yoğun bakım hastalarının sedasyonu ve anksiyete ile ilişkili semptomların yönetiminde yararlı o…	1	A	A) DeksmedetomidinDeksmedetomidin, sedatif etkileri olan bir parenteral selektif ?2-agonisttir. It is used as a sedative and anxiolytic agent in critical care settings.Diğer seçeneklerin hiçbiri doğrudan sedatif etkileri olan bir parenteral selektif ?2-agonist değildir:* B) Adrenalin (epinephrine), non-selektif bir ?-agonisttir ve stimulant etkilere sahiptir, sedatif etkilere sahip değildir.* C) …	1	Clinical Medical Sciences
99	D	3	Anesthesiology and Reanimation	Case	Rinoplasti ameliyatı için %50 azot protoksit/oksijen içinde sevofluran anestezisi uygulanan 25 yaşındaki hastada, operasyonun 30. dakikasında taşikardi ve hipertansiyon saptanıyor. Bu hastada aşağıdakilerden hangisinin ayırıcı tanıda yer alması en az olasıdır? A) Hiperkarbi B) Hipoksi C) Malign hipertermi D) Derin anestezi E) Tiroid fırtınası	D	Rinoplasti sırasında ortaya çıkan taşikardi ve hipertansiyonun nedenleri arasında ayırıcı tanı yaparken, semptomların olası nedenlerini değerlendirmek önemlidir. Bahsedilen semptomlar için ayırıcı tanıda düşünülebilecek nedenler şunlardır: - **Hiperkarbi (A Seçeneği)**: Anestezi sırasında yetersiz ventilasyon nedeniyle artan karbondioksit seviyeleri, taşikardi ve hipertansiyona neden olabilir. - …	1	E	En Az Olası Ayırıcı Tanı: Cevap E E) Tiroid fırtınası Rinoplasti ameliyatı sırasında gelişen taşikardi ve hipertansiyonun birçok nedeni olabilir. Ancak, tiroid fırtınası (tirotoksik kriz) bu hastada en az olası ayırıcı tanıdır. Neden tiroid fırtınası daha az olasıdır? Tiroid fırtınası, kontrolsüz hipertiroidi olan hastalarda ortaya çıkan nadir ve hayatı tehdit eden bir durumdur. Genç ve daha önce…	0	D	D) Derin Anestezi Bu senaryoda sunulan hasta, rinoplasti ameliyatı sırasında anestezi altında olan ve taşikardi (yüksek kalp hızı) ve hipertansiyon (yüksek kan basıncı) gelişen 25 yaşındaki bir bireydir. Olası ayırıcı tanılar şunlardır: 1. Hiperkarbi: Hiperkarbi, aşırı karbondioksit seviyeleriyle karakterizedir ve solunum depresyonuna yol açabilir. Ancak, taşikardi ve hipertansiyon hiperkarbiyi o…	1	D	D) Derin anesteziBu hasta, sevofluran anestezisi altında rinoplasti ameliyatı geçiriyor ve operasyonun 30. dakikasında taşikardi ve hipertansiyon saptanıyor. Derin anestezi, bradikardi ve hipotansiyonla karakterizedir, ancak hasta taşikardi ve hipertansiyon gösteriyor.Diğer seçeneklerin hepsi ayırıcı tanıda yer alması daha olasıdır:* A) Hiperkarbi: Hastanın ventilasyon yetersizliği veya solunum d…	1	Clinical Medical Sciences
100	E	2	Anesthesiology and Reanimation	Knowledge	Aşağıdakilerden hangisi periferik sinir bloklarının kontrendikasyonlarından biri değildir? A) Hastanın reddetmesi B) Girişim yerinde enfeksiyon bulunması C) Hastanın lokal anestezik alerjisi olması D) Blok yapılacak sinirde önceden hasar mevcut olması E) Obstrüktif uyku apnesi öyküsü	E	Periferik sinir blokları, cerrahi müdahalelerde ve ağrı yönetiminde sıkça kullanılan yöntemlerdir. Bu yöntemlerin güvenle uygulanabilmesi için bazı ön koşulların sağlanması gerekir ve belirli durumlar kontrendikasyon teşkil eder. Bu kontrendikasyonlar, hasta güvenliği ve tedavinin etkinliği açısından önemlidir. İşte bu kontrendikasyonlara dair bir değerlendirme: A) **Hastanın reddetmesi:** Hasta …	1	E	Periferik Sinir Bloğu Kontrendikasyonlarından Olmayan: Cevap E E) Obstrüktif uyku apnesi öyküsü Obstrüktif uyku apnesi, uyku sırasında üst hava yolunun tekrarlayan olarak tıkanması ile karakterize bir solunum bozukluğudur. Bu durum, periferik sinir bloğu uygulaması için bir kontrendikasyon değildir. Ancak, obstrüktif uyku apnesi olan hastalarda sedasyon ve analjezi uygulamaları sırasında solunum …	1	E	E) Obstrüktif Uyku Apnesi Öyküsü Periferik sinir blokları, bölgesel anestezi sağlamak ve ağrıyı yönetmek için yaygın olarak kullanılan tıbbi prosedürlerdir. Ancak, bu prosedürler belirli durumlarda kontrendike (uygun olmayan) olabilir. Aşağıdaki durumlardan biri periferik sinir bloklarının kontrendikasyonları arasındadır: 1. Hastanın Reddietmesi: Periferik sinir blokları hastanın rızasına bağlıdı…	1	E	E) Obstrüktif uyku apnesi öyküsüPeriferik sinir bloklarının kontrendikasyonlarından biri değildir. Obstrüktif uyku apnesi, periferik sinir bloklarına karşı bir kontrendikasyon değildir.Diğer seçeneklerin hepsi periferik sinir bloklarının kontrendikasyonlarından biri olarak kabul edilir:* A) Hastanın reddetmesi: Hastanın onayını almamak, periferik sinir bloklarına karşı bir kontrendikasyondur.* B)…	1	Clinical Medical Sciences
101	B	2	Thoracic Surgery	Knowledge	Light kriterlerine göre, aşağıdakilerden hangisi plevral sıvının eksuda niteliğinde olduğuna karar vermek için kullanılır? A) HDL B) LDH C) ALT D) GGT E) ALP	B	Light kriterleri, plevral sıvının transüdat veya eksüdat olup olmadığını ayırt etmek için kullanılan bir dizi kriterdir. Bu kriterler, plevral sıvı analizindeki belirli parametrelerin kan seviyeleriyle karşılaştırılmasına dayanır. Light kriterlerine göre, plevral sıvının eksüda niteliğinde olduğuna karar vermek için kullanılan parametrelerden biri **LDH (Laktat Dehidrogenaz)**'dır. Aşağıdaki Ligh…	1	B	Eksüda Plevral Sıvı Kriteri: Cevap B B) LDH Light kriterleri, plevral sıvının transüda mı yoksa eksüda mı olduğunu belirlemek için kullanılan bir dizi testtir. Eksüda, genellikle enfeksiyon, kanser veya inflamatuar bir durum nedeniyle plevral boşluğa protein ve hücre sızması sonucu oluşan sıvıdır. Light kriterlerine göre, plevral sıvının eksüda olarak kabul edilmesi için aşağıdaki kriterlerden en…	1	B	Eksüda Plevral Sıvı Kriteri: Cevap B B) LDH Light kriterleri, plevral sıvının transüda mı yoksa eksüda mı olduğunu belirlemek için kullanılan bir dizi testtir. Eksüda, genellikle enfeksiyon, kanser veya inflamatuar bir durum nedeniyle plevral boşluğa protein ve hücre sızması sonucu oluşan sıvıdır. Light kriterlerine göre, plevral sıvının eksüda olarak kabul edilmesi için aşağıdaki kriterlerden en…	1	B	B) LDHLight criteria, plevral sıvısının eksuda veya transudat niteliğine karar vermek için kullanılır. Bu kriterlere göre, plevral sıvısında LDH (lactate dehydrogenase) seviyesinin yüksek olması, eksuda niteliğinde olduğuna işaret eder.Diğer seçeneklerin hiçbiri Light criteria kapsamında eksuda niteliğine karar vermek için kullanılmaz:* A) HDL (high-density lipoprotein), lipid metabolizmasını gös…	1	Clinical Medical Sciences
102	C	3	Pediatric Surgery	Knowledge	Konjenital özofagus atrezisi ve trakeoözofageal fistül (TÖF) anomalisinin en sık görülen tipi hangisidir? A) İzole özofageal atrezi B) Proksimal ve distal TÖF’lü özofageal atrezi C) Distal TÖF’lü özofageal atrezi D) Proksimal TÖF’lü özofageal atrezi E) H tipi TÖF	C	Konjenital özofagus atrezisi ve trakeoözofageal fistül (TÖF) anomalisinin en sık görülen tipi, **distal TÖF'li özofageal atrezi**dir. Bu durum, özofagusun üst kısmının kör bir uçla sonlandığı ve alt kısmının trakeaya bir fistül (anormal bir bağlantı) ile bağlı olduğu durumu ifade eder. Bu tip, konjenital özofagus atrezisi ve TÖF anomalileri arasında en yaygın görülen yapısal varyasyondur. Bu nede…	1	C	En Sık Görülen Özofagus Atrezisi ve TÖF Tipi: Cevap C C) Distal TÖF'lü özofageal atrezi Konjenital özofagus atrezisi ve trakeoözofageal fistül (TÖF) anomalisi, özofagusun iki ayrı bölüm halinde olması ve trakea ile arasında bir bağlantı (fistül) bulunması durumudur. En sık görülen tipi, özofagusun üst kısmının kapalı, alt kısmının ise trakea ile bağlantılı olduğu distal TÖF'lü özofageal atrezidir…	1	C	C) Distal TÖF’lü Özofageal Atrezi Konjenital özofagus atrezisi ve trakeoözofageal fistül (TÖF), özofagus (yemek borusu) gelişimindeki anomalilerdir. Bu anomaliler arasında en sık görülen tip aşağıdakilerden biridir: C) Distal TÖF'lü Özofageal Atrezi: Distal TÖF'lü özofageal atrezi, özofagusun alt kısmında (distal) atrezi (tam kapanmamışlık) ve trakea (soluk borusu) ile bir fistül (bağlantı) olduğ…	1	C	C) Distal TÖF'lü özofageal atreziKonjenital özofagus atrezisi ve trakeoözofageal fistül (TÖF) anomalisinin en sık görülen tipi, distal TÖF'lü özofageal atrezidir. Bu anomalide, özofagusun alt kısmı trakea ile birleştirilir ve yemek borusu üst kısmında bir atrezi bulunur.Diğer seçeneklerin hiçbiri en sık görülen tip değildir:* A) İzole özofageal atrezi, özofagusun tamamının atrezi durumudur ve dah…	1	Clinical Medical Sciences
103	A	3	Brain Surgery	Knowledge	Aşağıdakilerin hangisinde periferik sinir tuzak nöropatisi gelişmesi olasılığı en düşüktür? A) Hipertiroidi B) Akromegali C) Diabetes mellitus D) Romatoid artrit E) Gut	E	Periferik sinir tuzak nöropatisi, sinirlerin anatomik geçitlerinde sıkışması nedeniyle gelişen bir durumdur. Diyabet, romatoid artrit ve akromegali gibi sistemik hastalıklar, sinirler üzerindeki kronik etkileri nedeniyle periferik sinir tuzak nöropatisi riskini artırabilir. Diyabetik nöropati, özellikle iyi bilinen bir komplikasyondur ve diyabet hastalarında periferik sinir tuzak nöropatisi riski…	0	E	Periferik Sinir Tuzak Nöropatisi İhtimali En Düşük Olan: Cevap E E) Gut Gut, ürik asit kristallerinin eklemlerde birikmesi sonucu oluşan inflamatuar bir artrit türüdür. Gut hastalığı, periferik sinirleri doğrudan etkilemez ve periferik sinir tuzak nöropatisi gelişme olasılığı diğer seçeneklere göre çok düşüktür. Diğer seçenekler neden periferik sinir tuzak nöropatisine neden olabilir? A) Hipertir…	0	A	A) Hipertiroidi Periferik sinir tuzak nöropatisi, periferik sinirler hasar gördüğünde veya sıkıştığında ortaya çıkan bir durumdur. Bu sinirler, vücudun farklı bölgelerinde hissizlik, ağrı veya güçsüzlüğe yol açabilir. Bazı endokrin ve metabolik bozukluklar periferik sinir tuzak nöropatisi gelişme riskini artırır: 1. Hipertiroidi: Hipertiroidi, tiroid bezinin aşırı tiroid hormonu üretmesine neden …	1	E	E) GutPeriferik sinir tuzak nöropatisi, bir sinirin kompresyonu veya sıkışması sonucu gelişen bir durumdur. Gut (çölyak hastalığı), periferik sinir tuzak nöropatisine neden olmaz.Diğer seçeneklerin hepsi periferik sinir tuzak nöropatisine neden olabilir:* A) Hipertiroidi: Tiroid hormonunun fazla üretimi, periferik sinirleri etkileyebilir ve tuzak nöropatisine neden olabilir.* B) Akromegali: Büyüm…	0	Clinical Medical Sciences
104	D	5	Orthopedics	Knowledge	Başparmak metakarpofalangeal eklemde ulnar kollateral bağ yaralanmalarında kopan ulnar kollateral bağ ile, bağın proksimal falanksa yapışma yeri arasına girerek primer iyileşmeyi engelleyen yapı (Stener lezyonu) aşağıdakilerden hangisidir? A) Ekstensor pollisis longus tendonu B) Abduktor pollisis brevis kası C) Radial süperfisyal sinir D) Adduktor pollisis aponörozu E) Fleksor pollisis brevis ten…	D	Stener lezyonu, başparmak metakarpofalangeal (MCP) eklemdeki ulnar kollateral bağ yaralanmalarında görülen özel bir durumdur. Bu lezyon, kopan ulnar kollateral bağın, bağın proksimal falanksa yapışma yerine doğru yerine oturmasını ve doğal şekilde iyileşmesini engelleyen bir yapıya takılmasıyla karakterize edilir. Bu yapı, **adduktor pollisis aponörozu**dur. Adduktor pollicis aponörozu, kopmuş ba…	1	D	Stener Lezyonu'nda Araya Giren Yapı: Cevap D D) Adduktor pollisis aponörozu Stener lezyonu, başparmak ulnar kollateral bağının (UCL) yırtığında, yırtılan bağın uçları arasına adduktor pollicis kasının aponevrozunun girmesiyle oluşan bir durumdur. Bu durum, bağın normal anatomik pozisyonunda iyileşmesini engeller ve cerrahi onarım gerektirir. Diğer seçenekler neden araya girmez? A) Ekstensor polli…	1	A	Stener lezyonu, başparmak metakarpofalangeal (MCP) eklemdeki ulnar kollateral bağ yaralanmalarında görülen özel bir durumdur. Bu lezyon, kopan ulnar kollateral bağın, bağın proksimal falanksa yapışma yerine doğru yerine oturmasını ve doğal şekilde iyileşmesini engelleyen bir yapıya takılmasıyla karakterize edilir. Bu yapı, **adduktor pollisis aponörozu**dur. Adduktor pollicis aponörozu, kopmuş ba…	0	D	D) Adduktor pollisis aponörozuStener lezyonu, başparmak metakarpofalangeal eklemde ulnar kollateral bağ yaralanmalarında kopan ulnar kollateral bağ ile, bağın proksimal falanksa yapışma yeri arasına girerek primer iyileşmeyi engelleyen yapıdır. Bu yapı, adduktor pollisis aponörozudur.Diğer seçeneklerin hiçbiri Stener lezyonu değildir:* A) Ekstensor pollisis longus tendonu, başparmak uzatma hareke…	1	Clinical Medical Sciences
105	E	3	Plastic Surgery	Knowledge	Aşağıdakilerden hangisinin Marjolin ülseri zemininde gelişme olasılığı diğerlerine göre daha yüksektir? A) Sebasöz karsinom B) Bazal hücreli karsinom C) Malign melanom D) Malign fibröz histiyositom E) Skuamöz hücreli karsinom	E	Marjolin ülseri, kronik yaraların, yanık skarlarının, ya da uzun süreli inflamatuar deri hastalıklarının malign dejenerasyonudur. En sık görülen kanser tipi **skuamöz hücreli karsinom**dur. Bu tip karsinom, Marjolin ülseri zemininde gelişme olasılığı diğer kanser tiplerine göre daha yüksektir çünkü Marjolin ülserleri tipik olarak epidermal kökenli hücrelerden kaynaklanan malign dejenerasyonları i…	1	E	Marjolin Ülseri Zemini: Cevap E E) Skuamöz hücreli karsinom Marjolin ülseri, kronik yara, yanık izi, radyasyon hasarı, osteomyelit gibi uzun süreli iyileşmeyen yaralar veya kronik inflamasyon alanlarında gelişen agresif bir cilt kanseridir. En sık görülen türü skuamöz hücreli karsinomdur (SCC). Diğer seçeneklerin neden daha az olası olduğu: A) Sebasöz karsinom: Yağ bezlerinden kaynaklanan nadir b…	1	A	A) Sebasöz Karsinom Marjolin ülseri, kronik bir yaranın malign dönüşümü sonucu oluşan nadir bir kanser türüdür. Genellikle yıllar süren kronik inflamasyon ve yara iyileşmesi sonrası ortaya çıkar. Marjolin ülserinin zeminini oluşturan kanser türleri ve riskleri şunlardır: 1. Sebasöz Karsinom: Sebasöz karsinom, ciltte sebum üreten bezlerin (sebazoidler) kanseri olan bir cilt kanseridir. Sebasöz kar…	0	E	E) Skuamöz hücreli karsinomMarjolin ülseri, kronik yaralarda gelişen skuamöz hücreli karsinomdur. Bu nedenle, skuamöz hücreli karsinomun Marjolin ülseri zemininde gelişme olasılığı diğerlerine göre daha yüksektir.Diğer seçeneklerin hiçbiri Marjolin ülseri zemininde gelişme olasılığı_skuamöz hücreli karsinom kadar yüksek değildir:* A) Sebasöz karsinom: Nadir görülen bir deri kanseri türüdür ve Mar…	1	Clinical Medical Sciences
106	E	2	Urology	Knowledge	Erkeklerde penis tunica albuginea’sında oluşan travma sonrasında anormal yara iyileşmesi ve fibrotik plaklara bağlı gelişen ve genellikle penil deformiteyle karakterize olan hastalık aşağıdakilerden hangisidir? A) Bowen hastalığı B) Balanit C) Skleroderma D) Penis kanseri E) Peyronie hastalığı	E	Erkeklerde penis tunica albuginea’sında oluşan travma sonrasında anormal yara iyileşmesi ve fibrotik plaklara bağlı gelişen, genellikle penil deformiteyle karakterize olan hastalık, **Peyronie hastalığı**dır. Peyronie hastalığı, peniste ağrılı ereksiyonlara, ereksiyon sırasında eğriliğe veya cinsel işlev bozukluğuna neden olabilen fibrotik bir durumdur. Hastalık, penisin tunica albuginea tabakası…	1	E	Penil Deformiteye Neden Olan Hastalık: Cevap E E) Peyronie hastalığı Peyronie hastalığı, penis tunica albuginea'sında (penisi çevreleyen sert fibröz doku) sertleşme plaklarının oluşmasıyla karakterize bir hastalıktır. Bu plaklar, penisin eğriliğine, ağrıya ve ereksiyon bozukluğuna neden olabilir. Peyronie hastalığının kesin nedeni bilinmemekle birlikte, travma, otoimmün hastalıklar ve genetik yat…	1	E	E) Peyronie Hastalığı Peyronie hastalığı, penis tunica albuginea'sında (penisin beyaz derisinin altında bulunan fibröz bir tabaka) anormal yara iyileşmesi ve fibrotik plakların (sert doku birikimi) oluşması ile karakterizedir. Bu hastalık genellikle penisin deformitesine (eğriliğe) ve ağrılı ereksiyonlara yol açar. Peyronie hastalığı aşağıdaki özelliklere sahiptir: 1. Travma Sonrası Gelişir: Peyr…	1	E	E) Peyronie hastalığıPeyronie hastalığı, erkeklerde penis tunica albuginea'sında oluşan travma sonrasında anormal yara iyileşmesi ve fibrotik plaklara bağlı gelişen bir hastalıktır. Bu hastalık, penil deformiteyle karakterizedir.Diğer seçeneklerin hiçbiri Peyronie hastalığı değildir:* A) Bowen hastalığı, skuamöz hücreli karsinomun in situ formudur ve penis kanserine neden olabilir.* B) Balanit, p…	1	Clinical Medical Sciences
107	D	2	Ear, Nose & Throat	Case	Yirmi iki yaşındaki erkek hasta, üç aydır boynunda şişlik, burun tıkanıklığı, kulağında tıkanıklık hissi ve işitme kaybı nedeniyle başvuruyor. Fizik muayenede sağ boyun posterior üçgende yaklaşık 3 cm çapında, çevre dokuya fikse lenfadenopati, otoskopide sağ tarafta seröz otitis media ile uyumlu orta kulak efüzyonu saptanıyor. Bu hastalığın tanısında öncelikli olarak yapılması gereken endoskopik …	D	Hastanın sunmuş olduğu semptomlar — boynunda şişlik, burun tıkanıklığı, kulağında tıkanıklık hissi ve işitme kaybı — özellikle nazofarenks bölgesinde bir problemi işaret ediyor. Nazofarenks, burun boşluğunun üstünde yer alan ve boğaza açılan bir bölgedir. Bu bölgedeki herhangi bir patoloji, lenfadenopati (lenf düğümlerinde şişlik), seröz otitis media (orta kulağın seröz sıvı ile dolması) gibi bul…	1	D	Öncelikli Endoskopik Muayene: Cevap D D) Nazofaringoskopi Hastanın semptomları ve bulguları nazofarenks bölgesinde bir patolojiye işaret etmektedir. Bu nedenle, öncelikli olarak yapılması gereken endoskopik muayene nazofaringoskopidir. Nazofaringoskopi, nazofarenksi (burun arkası ve geniz bölgesi) görselleştirmek için kullanılan bir endoskopik işlemdir. Bu yöntemle, tümörler, enfeksiyonlar, infla…	1	B	B) Laringoskopi Bu hasta, üç aydır devam eden kulak, burun ve boyun semptomları nedeniyle değerlendirilmektedir. Boyundaki lenfadenopati ve orta kulak efüzyonu (orta kulak boşluğunda sıvı birikmesi) otitis media (orta kulak iltihabı) ile uyumlu olarak görülmektedir. Bu durumda, tanıyı doğrulamak için öncelikli olarak yapılması gereken endoskopik muayene laringoskopidir: Laringoskopi: - Laringosko…	0	D	D) NazofaringoskopiBu hastanın şikayetleri ve fizik muayene bulguları, nazofaringeal kanser veya lenfoma şüphesini uyandırıyor. Nazofaringoskopi, nazofarenks bölgesine ait bir endoskopik muayenedir ve bu bölgeye ait kanser veya lenfoma tanısı için öncelikli olarak yapılması gereken muayenedir.Diğer seçeneklerin hiçbiri bu durumda öncelikli olarak yapılması gereken endoskopik muayene değildir:* A)…	1	Clinical Medical Sciences
108	B	3	Ophthalmology	Case	Yetmiş sekiz yaşındaki kadın hasta, sağ gözde ani görme azlığı ve sağ alın bölgesinde ağrı şikâyetleriyle başvuruyor. Oftalmolojik muayenesinde sağ gözünde sadece ışık hissi olduğu, ön segment yapılarının normal olduğu, arka segment muayenesinde ise sağ optik sinir başında tebeşirimsi solukluk ve ödem olduğu görülüyor. Sol gözde bir patoloji saptanmayan hastanın kan incelemesinde eritrosit sedime…	B	Bu hastanın semptomları ve bulguları, gözde ani görme kaybı, alın bölgesinde ağrı, optik sinir başında tebeşirimsi solukluk ve ödem ile yüksek eritrosit sedimentasyon hızı (ESR), arteritik anterior iskemik optik nöropatiyi (AAION) düşündürmektedir. AAION, temporal arterit veya dev hücreli arterit olarak da bilinen bir durumun göz komplikasyonudur. Bu durum, genellikle yaşlı bireylerde görülür ve …	1	A	En Olası Tanı: Cevap A A) Non-arteritik anterior iskemik optik nöropati (NAION) Hastanın yaşı, semptomları ve muayene bulguları, non-arteritik anterior iskemik optik nöropati (NAION) ile uyumludur. NAION, optik sinir başında kan akışının azalması sonucu oluşan ani görme kaybına neden olan bir hastalıktır. NAION'u destekleyen bulgular: Yaş: NAION genellikle 50 yaş üstü kişilerde görülür. Ani görme…	0	A	A) Non-Arteritik Anterior İskemik Optik Nöropati Bu hasta, ani görme kaybı ve baş ağrısı nedeniyle değerlendirilmektedir. Optik sinir başı çevresinde ödem ve solukluk ile birlikte sağ gözde sadece ışık hissi olması, non-arteritik anterior iskemik optik nöropati (NAION) ile tutarlı bulgular göstermektedir. NAION aşağıdaki özelliklere sahiptir: 1. Ani Görme Kaybı: NAION, genellikle ani görme kaybı …	0	B	B) Arteritik anterior iskemik optik nöropatiThis patient's symptoms and examination findings are consistent with arteritic anterior ischemic optic neuropathy (AAION). The sudden loss of vision in one eye, accompanied by pain in the same side of the forehead, is a classic presentation of AAION. The presence of a chalky white disc edema and optic nerve head swelling on fundoscopy further supports t…	1	Clinical Medical Sciences
109	A	5	Gynecology	Case	Yirmi sekiz yaşında, G3P2, erken dönem ultrasonografi verileri ve son âdet tarihine göre 41 hafta 4 güne ulaşmış gebenin hâlâ sancıları başlamamış olduğundan aile ile konuşularak doğum indüksiyonu kararı alınıyor. Ultrasonografik incelemede plasenta fundal yerleşimli ve fetus baş prezentasyonunda olarak izleniyor; tahmini fetal ağırlık 3 300 gram ölçülüyor. Pelvik muayenede, pelvis doğuma uygun, …	A	Bishop skoru, doğum indüksiyonunun başarı şansını tahmin etmekte kullanılan ve serviksin olgunlaşma durumunu değerlendiren bir sistemdir. Skorlama; serviksin dilatasyonu (açıklığı), efacement (silinme), konumu (anterior veya posterior), kıvamı (sert, orta, yumuşak) ve bebeğin başının pelvikteki seviyesine (station) göre yapılır. Her bir kategori için 0 ila 3 puan arasında değişen puanlar verilir …	1	A	Bishop Skoru Hesaplama: Cevap A A) 6 Bishop skoru, doğum indüksiyonunun başarısını tahmin etmek için kullanılan bir skorlama sistemidir. Serviksin durumunu değerlendiren beş kriteri içerir: Servikal açıklık: 0 (kapalı) - 10 cm (tam açık) Silinme: 0% (silinme yok) - 100% (tamamen silinmiş) Serviks kıvamı: 0 (sert) - 2 (yumuşak) Serviks pozisyonu: 0 (posterior) - 2 (anterior) Baş seviyesi: -3 (yüks…	1	C	C) 4 Bishop skoru, serviksin (rahim ağzı) yumuşaklığı, silinme derecesi, servikal açıklık, fetal sunum ve fetal istasyonun bir kombinasyonunu kullanarak vajinal doğum olasılığını tahmin etmek için kullanılan bir puandır. Bishop skoru aşağıdaki bileşenleri içerir: 1. Serviksin Yumuşaklığı: Serviksin yumuşaklığı, rahim ağzındaki dokuların ne kadar yumuşak ve esnek olduğuna dayanarak 0'dan 3'e kadar…	0	C	C) 4Bishop skoru, doğum indüksiyonu başarısını değerlendirmek için kullanılan bir sistemdir. Aşağıdaki faktörleri göz önünde bulur:1. Servikal açıklık (0-3 puan)2. Servikal effacement (0-2 puan)3. Fetal baş seviyesi (-3 to +3 puan)4. Fetal pozisyon (0-2 puan)5. Servikal kıvamı (0-2 puan)Verilen bilgiler doğrultusunda Bishop skoru şu şekilde hesaplanabilir:* Servikal açıklık: 4 cm = 2 puan* Servik…	0	Clinical Medical Sciences
110	B	5	Gynecology	Case	Doğum eyleminde izlenen bir gebenin vajinal muayenesinde; fetal başın sol oksiput transvers pozisyonda olduğu, sutura sagittalisin pubise yakın olup posterior pariyetal kemiğin pelvise prezente olduğu anlaşılıyor. Bu durum aşağıdakilerden hangisiyle adlandırılır? A) Normal sinklitizm B) Posterior asinklitizm C) Fetal başın defleksiyonu D) Anterior asinklitizm E) Yüksekte düz duruş	B	Fetal başın pelvise prezantasyonunda, sutura sagittalisin pubise yakın olması ve posterior pariyetal kemiğin pelvise prezente olduğu durum, fetal başın pelvise giriş şeklini tanımlar. Bu durumda, başın pelvise giriş açısının özellikle belirtilmesi önemlidir. "Asinklitizm," fetal başın pelvise girişi sırasında sutura sagittalisin simetrik olmaması durumudur ve başın bir yana doğru eğik olduğunu gö…	1	B	Fetal Başın Durumu: Cevap B B) Posterior asinklitizm Asinklitizm, fetal başın pelvise girerken sagittal suturun (başın ön ve arka yarısını ayıran dikiş) orta hatta tam olarak hizalanmaması durumudur. İki tür asinklitizm vardır: Anterior asinklitizm: Sagittal sutur pubise yakındır ve ön paryetal kemik pelvise prezente olur. Posterior asinklitizm: Sagittal sutur sakruma yakındır ve arka paryetal ke…	1	B	B) Posterior Asinklitizm Posterior asinklitizm, doğum eylemi sırasında fetal başın pozisyonu ile ilgili bir terimdir. Aşağıdaki açıklamalar posterior asinklitizmi tanımlar: 1. Fetal Başın Pozisyonu: Posterior asinklitizmde, fetal başın pozisyonu, başın arkaya doğru uzandığı ve oksiputun (kafatası) posteriora (arkaya) doğru uzandığı bir durumdur. 2. Normal Sinklitizmden Farkı: Normal sinklitizmde,…	1	B	B) Posterior asinklitizmBu senaryoda, fetal başın sol oksiput transvers pozisyonda olduğu, sutura sagittalisin pubise yakın olup posterior pariyetal kemiğin pelvise prezente olduğu anlaşılıyor. Bu durum, posterior asinklitizm ile uyumludur.Asinklitizm, fetal başın fleksiyonu veya defleksiyonu olmadan, açıda pozisyonlandığı bir durumunu ifade eder. Posteriyor asinklitizmde, posterior pariyetal kem…	1	Clinical Medical Sciences
111	D	2	Gynecology	Knowledge	Gebeliğinde preeklampsi geçiren bir kadında, uzun dönemde aşağıdakilerden hangisinin görülmesi daha az olasıdır? A) İskemik kalp hastalığı B) İnme C) Venöz tromboemboli D) Trombositopenik purpura E) Kronik hipertansiyon	D	Preeklampsi, gebelik sırasında ortaya çıkan ve yüksek kan basıncı ile proteinürinin (idrarda protein bulunması) karakteristik özelliklerinden biridir. Preeklampsi geçiren kadınlar, uzun dönemde artmış kardiyovasküler hastalık riski, kronik hipertansiyon ve inme riski ile karşı karşıya kalabilirler. Bu durum, vasküler ve endotelyal fonksiyonlarda meydana gelen bozukluklarla ilişkilendirilmiştir. -…	1	D	Preeklampsi Sonrası Daha Az Olası Durum: Cevap D D) Trombositopenik purpura Preeklampsi, gebelikte ortaya çıkan ve yüksek tansiyon, proteinüri ve diğer organ sistemlerinde hasarla karakterize bir hastalıktır. Preeklampsi geçiren kadınlarda uzun vadede bazı sağlık sorunları gelişme riski artabilir. Bunlar arasında: A) İskemik kalp hastalığı: Preeklampsi, koroner arter hastalığı ve kalp krizi riski…	1	A	A) İskemik Kalp Hastalığı Preeklampsi, gebelikte ortaya çıkan ve gebelikten bağımsız olarak hipertansiyon ve organ hasarlarıyla karakterize edilen ciddi bir durumdur. Preeklampsi geçiren kadınlarda uzun dönemde çeşitli komplikasyonlar gelişme riski artabilir, ancak bu komplikasyonlar arasında iskemik kalp hastalığı (İKH) olası sonuçlardan biri değildir: 1. Venöz Tromboemboli: Preeklampsi, kan pıh…	0	D	D) Trombositopenik purpuraPreeklampsi geçiren kadınlarda, uzun dönemde bazı sağlık sorunlarının görülmesi daha olasıdır. Bunlar arasında iskemik kalp hastalığı, inme, venöz tromboemboli ve kronik hipertansiyon bulunur.Trombositopenik purpura ise preeklampsi ile direkt ilişkili değildir ve gebeliğinde preeklampsi geçiren kadınlarda uzun dönemde görülmesi daha az olasıdır.Diğer seçeneklerin hepsi p…	1	Clinical Medical Sciences
112	E	3	Gynecology	Case	Otuz yaşında, daha önce bir vajinal doğum yapmış ve son âdet tarihine göre 35 hafta 2 günlük gebeliği olan kadın vajenden su gelmesi nedeniyle acil servise başvuruyor. Öyküsünde folik asit kullanımı dışında ek bir özelliği bulunmayıp genel durumu iyi ve vital bulguları normal değerlerde saptanıyor. Ultrasonografik incelemede amniyon sıvısı hafif azalmış ve fetus baş gelişi olarak izleniyor Spekul…	E	Bu hasta, suyunun gelmesi (prematür membran rüptürü, PPROM) nedeniyle acil servise başvurmuştur ve 35 hafta 2 günlük gebeliği var. Prematür membran rüptürü, doğumun başlamasından önce amniyon zarının erken rüptürüdür ve genellikle doğumun kısa süre içinde başlayacağı anlamına gelir. Hastanın genel durumu iyi olduğu ve vital bulguları normal olduğu belirtilmiş. Ultrasonografide amniyon sıvısının h…	1	E	En Uygun Yaklaşım: Cevap E E) Doğum indüksiyonu planlanmalıdır. Hastanın erken membran rüptürü (EMR) tanısı almıştır. 35 hafta 2 günlük gebelik haftasında EMR tanısı alan hastada enfeksiyon riskini azaltmak ve fetal olgunlaşmayı sağlamak için doğum indüksiyonu planlanması en uygun yaklaşımdır. Diğer seçeneklerin neden uygun olmadığı: A) İndometazin ile tokoliz: İndometazin, erken doğum tehdidinde…	1	A	A) İndometazin ile Tokoliz Yapılmalıdır Bu senaryoda sunulan hasta, vajinal akıntı şikayetiyle acil servise getirilmiş 35 haftalık gebe bir kadındır. Folik asit kullanımı dışında ek bir risk faktörü olmayan hastada, amniyon sıvısında hafif azalma ve fetal baş gelişi izlenmektedir. Bu durum, olası erken membran rüptürü (amniyotik sıvı kesesi yırtılması) şüphesini akla getirmektedir. Bu durumda, ha…	0	C	C) İntravenöz MgSO4 başlanıp izleme alınmalıdır.Bu hastanın yönetiminde, intravenöz MgSO4 ile tokoliz yapılması en uygun seçenektir. Bu, doğumu geciktirmeye yardımcı olur ve fetusun olgunlaşmasına izin verir. Ayrıca, maternal hipertansiyon ve fetal distress riskini azaltır.Diğer seçeneklerin hiçbiri bu senaryoda uygun değildir:A) İndometazin, PPROM'da tokoliz için önerilmez, çünkü oligohidramnios…	0	Clinical Medical Sciences
113	E	5	Gynecology	Case	Spontan vajinal yolla doğum sonrasında devam eden ateş şikâyetiyle başvuran hasta puerperal endometrit tanısı ile hastaneye yatırılıyor. Bebeğini emzirmekte olan bu hastada, ampirik olarak düzenlenecek parenteral antibiyoterapi için öncelikli olarak tercih edilecek en uygun ajanlar aşağıdakilerden hangisinde birlikte verilmiştir? A) Piperasilin tazobaktam + Metronidazol B) Amoksisilin + Trimetopr…	E	Puerperal endometrit, doğum sonrası uterusun bakteriyel enfeksiyonudur ve genellikle polimikrobiyal etkenler tarafından oluşturulur. Tedavide genellikle geniş spektrumlu antibiyotikler tercih edilir. Emziren annelerde antibiyotik seçimi, hem etkinlik hem de bebeğe geçiş potansiyeli açısından dikkatle yapılmalıdır. A) **Piperasilin/tazobaktam + Metronidazol:** Bu kombinasyon, aerob ve anaerob bakt…	1	A	Puerperal Endometrit Tedavisi için En Uygun Antibiyotik Kombinasyonu: Cevap A A) Piperasilin tazobaktam + Metronidazol Puerperal endometrit, doğum sonrası rahim iç tabakasının (endometrium) enfeksiyonudur. Genellikle vajinal doğumdan sonra gelişir ve yaygın bir nedeni bakteriyel enfeksiyondur. Emziren annelerde ampirik antibiyotik tedavisi, hem aerobik hem de anaerobik bakterileri kapsayacak şeki…	0	A	A) Piperasilin Tazobaktam + Metronidazol Puerperal endometrit, doğum sonrasında rahim iç tabakasının (endometrium) enfeksiyonudur ve aşağıdaki özelliklere sahiptir: 1. Ateş: Puerperal endometrit olan hastalarda ateş, genellikle 38°C veya daha yüksek bir vücut sıcaklığı ile karakterizedir. 2. Loşia: Doğumdan sonraki birkaç hafta boyunca vajinal kanama olan loşia, puerperal endometritin bir bulgusu…	0	A	A) Piperasilin tazobaktam + MetronidazolPuerperal endometrit tanısı almış ve bebeğini emzirmekte olan hastalarda, ampirik olarak düzenlenecek parenteral antibiyoterapi için öncelikli olarak tercih edilecek en uygun ajanlar piperasilin tazobaktam ve metronidazoldür. Bu kombinasyon, Gram-negatif bakterilere etkili olan piperasilin tazobaktamı ve anaerobik bakterilere etkili olan metronidazolu birli…	0	Clinical Medical Sciences
114	B	2	Gynecology	Knowledge	Aşağıdakilerden hangisi primer dismenorenin patofizyolojisinde rol oynayan temel faktördür? A) Miyometriumdan aşırı relaksin salınması B) Endometriyumdan aşırı prostaglandin salınması C) Retrograd menstruasyon varlığı D) Endometriyumun metaplastik değişimi E) Douglas boşluğunda yaygın adezyonlar	B	Primer dismenore, doğrudan menstruasyon süreciyle ilişkili, altta yatan başka bir pelvik patolojinin olmadığı durumlarda görülen ağrılı adet görmedir. Primer dismenorenin patofizyolojisinde en önemli rolü oynayan temel faktör, **endometriyumdan aşırı prostaglandin salınmasıdır**. Menstruasyon sırasında endometriyal hücrelerden salınan prostaglandinler, uterusun kasılmasını tetikler ve bu da ağrıl…	1	B	Primer Dismenore Patofizyolojisi: Cevap B B) Endometriyumdan aşırı prostaglandin salınması Primer dismenore, altta yatan bir pelvik patoloji olmaksızın adet dönemlerinde görülen ağrılı kramplardır. Temel faktör, endometriyumdan aşırı prostaglandin salınımıdır. Prostaglandinler, uterus kasılmalarını ve inflamasyonu artıran hormon benzeri maddelerdir. Aşırı prostaglandin salınımı, uterus kasılmalar…	1	A	A) Miyometriumdan Aşırı Relaksin Salınması Primer dismenore, ikincil dismenoreye (pelvik patolojiye bağlı dismenoreye) kıyasla daha sık görülen bir durumdur ve aşağıdaki mekanizmaların rol oynadığı düşünülmektedir: 1. Miyometriumdan Aşırı Relaksin Salınması: Miyometrium, rahim duvarının kas tabakasıdır. Aşırı relaksin salınımı, rahim kasılmalarına ve rahim ağrısına yol açabilir. 2. Endometriyumda…	0	B	B) Endometriyumdan aşırı prostaglandin salınmasıPrimer dismenore, adet döneminin ilk birkaç gününde ortaya çıkan karın ağrısıdır. Patofizyolojisi, uterus kasılmalarının ve kan akışının değişmesine bağlı olarak ortaya çıkar.Endometriumdan aşırı prostaglandin salınması, primer dismenorenin patofizyolojisinde temel faktörlerden biridir. Prostaglandinler, uterus kasılmalarını uyarır ve kan akışını az…	1	Clinical Medical Sciences
115	D	2	Gynecology	Knowledge	Aşağıdakilerden hangisi pelvik organ prolapsusu için olası risk faktörlerinden biri değildir? A) Menopoz C) Astım B) Obezite D) Nulliparite E) Kronik konstipasyon	D	Pelvik organ prolapsusu (POP), pelvik taban kaslarının ve bağlarının zayıflaması sonucu pelvik organların (örneğin, uterus, mesane, rektum) normal pozisyonlarından sarkması durumudur. Risk faktörleri arasında yaş, vajinal doğumlar, menopoz, obezite, kronik konstipasyon, kronik öksürük (astım gibi solunum yolu hastalıklarında görülebilir) ve ağır kaldırma gibi faktörler sayılabilir. Bu faktörler p…	1	C	elvik Organ Prolapsusu Risk Faktörü Olmayan: Cevap C C) Astım Pelvik organ prolapsusu, pelvik taban kaslarının ve bağlarının zayıflaması sonucu mesane, rahim veya rektum gibi pelvik organların vajinaya doğru sarkması durumudur. Diğer seçenekler neden risk faktörüdür? A) Menopoz: Menopozda östrojen hormonunun azalması, pelvik taban kaslarını ve bağlarını zayıflatabilir. B) Obezite: Fazla kilolar, …	0	C	C) Astım Pelvik organ prolapsusu (POP), pelvik organların (rahim, mesane veya rektum gibi) vajina veya vulvaya doğru sarkmasına neden olan bir durumdur. POP için olası risk faktörleri şunlardır: 1. Obezite: Aşırı vücut ağırlığı pelvik kaslara ve bağlara baskı yaparak POP riskini artırabilir. 2. Nulliparite: Hiç doğum yapmamış olmak (nulliparite), pelvik tabanı zayıflatarak POP riskini artırabilir…	0	D	D) NulliparitePelvik organ prolapsusu için olası risk faktörleri arasında menopoz, obezite, kronik konstipasyon ve astım bulunur. Nulliparite (çocuk sahibi olmama) ise pelvik organ prolapsusu için bir risk faktörü değildir. Aksine, çocuk sahibi olma sayısı arttıkça pelvik organ prolapsusu riski de artar.	1	Clinical Medical Sciences
116	A	4	Gynecology	Knowledge	Erişkin hayatta genellikle rudimente olan, ancak bazen içi sıvı dolarak labia majora’nın üstünde kistik lezyon ile prezente olabilen, peritonun inguinal kanala protrüzyonu ile oluşan anatomik yapı aşağıdakilerden hangisidir? A) Nuck kanalı B) Gubernakulum ovari C) Gartner kanalı D) Gimbernat ligamanı E) Cooper ligamanı	A	Bu soruda tarif edilen, erişkin hayatta genellikle rudimente olan ancak bazen içi sıvı dolup labia majora'nın üstünde kistik lezyon ile prezente olabilen anatomik yapı, **Nuck kanalı**dır. Nuck kanalı, kadınlarda inguinal kanal boyunca peritonun protrüzyonu ile oluşan ve normalde fetal dönemde kapanan bir yapıdır. Ancak, bu kanal tam olarak kapanmazsa, içine sıvı dolabilir ve kistik bir yapı oluş…	1	A	Labia Majora Kistik Lezyonu: Cevap A A) Nuck kanalı Nuck kanalı, kadınlarda embriyonik dönemde inguinal kanala doğru uzanan peritonun bir uzantısıdır. Genellikle doğumdan önce kapanır ve erişkin hayatta rudimenter kalır. Ancak, bazen kanal açık kalabilir ve sıvı birikerek Nuck kanalı kisti olarak adlandırılan kistik bir lezyon oluşturabilir. Bu kistler, labia majora'nın üst kısmında şişlik olarak…	1	A	A) Nuck Kanalı Nuck kanalı, peritonun (karın boşluğunu astarlayan zar) inguinal kanala (kasık kanalına) bir protrüzyonu veya çıkıntısıdır. Genellikle rudimente (ilksel) bir yapıdır, ancak bazen içi sıvı dolarak labia majora üzerinde kistik bir lezyon olarak kendini gösterebilir. Nuck Kanalı ile İlgili Açıklamalar: 1. Lokalizasyon: Nuck kanalı, kasık kemiğinin medial (orta) kısmının hemen altında …	1	A	A) Nuck kanalıNuck kanalı, peritonun inguinal kanala protrüzyonu ile oluşan anatomik bir yapıdır. Erişkin hayatta genellikle rudimente olan bu yapı, bazen içi sıvı dolarak labia majora'nın üstünde kistik lezyon ile prezente olabilir.Diğer seçeneklerin hiçbiri doğru değildir:B) Gubernakulum ovari, ovaryumun embriyolojik gelişim sürecinde oynadığı rolünü ifade eder.C) Gartner kanalı, erkeklerde emb…	1	Clinical Medical Sciences
117	D	3	Gynecology	Knowledge	Pelvik inflamatuvar hastalığın etiyolojisinde; I. Escherichia coli II. Neisseria gonorrhoeae III. Mycoplasma genitalium IV. Staphylococcus aureus V. Chlamydia trachomatis mikroorganizmalarından hangi ikisi en sık rol oynar? A) I ve IV B) I ve V C) II ve IV D) II ve V E) III ve IV	D	Pelvik inflamatuvar hastalık (PID), üst genital traktın, özellikle uterus, fallop tüpleri ve çevreleyen pelvik yapıların enfeksiyon ve inflamasyonudur. PID'nin en sık etkenleri cinsel yolla bulaşan patojenlerdir. Bu patojenler arasında **Neisseria gonorrhoeae** ve **Chlamydia trachomatis** en sık rastlanan etkenlerdir ve PID vakalarının büyük bir kısmından sorumludurlar. Escherichia coli ve Staph…	1	D	Pelvik İnflamatuvar Hastalıkta En Sık Etkenler: Cevap D D) II ve V (Neisseria gonorrhoeae ve Chlamydia trachomatis) Pelvik inflamatuvar hastalık (PID), kadın üreme organlarının enfeksiyonudur. En yaygın olarak cinsel yolla bulaşan bakteriler nedeniyle oluşur. PID'ye en sık neden olan mikroorganizmalar: Neisseria gonorrhoeae (gonokok): Bel soğukluğuna neden olan bakteri. Chlamydia trachomatis: Kla…	1	B	B) I ve V Pelvik inflamatuvar hastalık, pelvik bölgedeki inflamasyonu (iltihap) ve ağrıyı içeren bir terimdir. Bu hastalık genellikle cinsel yolla bulaşan mikroorganizmalar tarafından tetiklenir. Pelvik inflamatuvar hastalık etiyolojisinde en sık rol oynayan iki mikroorganizma aşağıdakilerden biridir: I. Escherichia coli (E. coli): E. coli, bağırsak florasında yaygın olarak bulunan bir bakteridir…	0	D	D) II ve VPelvik inflamatuvar hastalık (PID), genellikle cinsel yolla bulaşan enfeksiyonlara (STI) bağlı olarak ortaya çıkar. En sık rol oynayan mikroorganizmalar, Neisseria gonorrhoeae (II) ve Chlamydia trachomatis (V)'dir.	1	Clinical Medical Sciences
118	B	4	Gynecology	Knowledge	Aşağıdakilerden hangisi ovulasyon indüksiyonunda kullanılan ajanlardan biri değildir? A) Klomifen sitrat B) Finasterid C) Letrozol D) Human menopozal gonadotropin E) Rekombinant FSH	B	Ovulasyon indüksiyonu, anovülasyon (yumurtlama olmaması) gibi durumları olan kadınlarda yumurtlamayı uyarmak için kullanılan bir tedavi yöntemidir. Bu süreçte, çeşitli ilaçlar yumurtalıkları uyarmak ve yumurtlamanın gerçekleşmesine yardımcı olmak için kullanılır. Listelenen seçenekler arasında: A) Klomifen sitrat - Bu ilaç, yumurtalıkları uyaran ve ovulasyonu tetikleyen bir anti-estrojendir. Sıkç…	1	B	Ovulasyon İndüksiyonunda Kullanılmayan Ajan: Cevap B B) Finasterid Finasterid, 5-alfa redüktaz enzimini inhibe ederek testosteronun dihidrotestosterona (DHT) dönüşümünü engelleyen bir ilaçtır. İyi huylu prostat hiperplazisi (BPH) ve erkek tipi saç dökülmesi tedavisinde kullanılır. Ovulasyonu indüklemek için kullanılmaz, aksine erkeklerde testosteron seviyelerini düşürdüğü için üreme fonksiyonları…	1	B	B) Finasterid Ovulasyon indüksiyonu, yumurtlamayı (ovulasyonu) tetiklemek ve yumurtlamanın düzenli olmasını sağlamak için kullanılan tıbbi bir yaklaşımdır. Ovulasyon indüksiyonunda kullanılan yaygın ajanlar şunlardır: 1. Klomifen Sitrat: Klomifen, östrojen reseptörlerini bloke ederek vücudun daha fazla folikül uyarıcı hormon (FSH) üretmesine neden olur. 2. Letrozol: Letrozol, aromataz inhibitörle…	1	B	B) FinasteridFinasterid, bir 5-alfa redüktaz inhibitörüdür ve erkeklerde saç kaybını tedavi etmek için kullanılır. Ovulasyon indüksiyonunda kullanılmaz.Diğer seçeneklerin hepsi ovulasyon indüksiyonunda kullanılan ajanlardır:A) Klomifen sitrat: Bir selektif estrogen reseptör modüleatörüdür (SERM) ve ovulasyon indüksiyonunda kullanılır.C) Letrozol: Aromataz inhibitörüdür ve ovulasyon indüksiyonunda…	1	Clinical Medical Sciences
119	E	2	Gynecology	Knowledge	Prematür ovaryan yetersizlik tanısı alan genç bir hastada etiyolojiyi anlamak için aşağıdakilerden hangisinin ilk basamakta yapılması uygun değildir? A) FMR1 premutasyon analizi B) Otoimmün antikor analizi C) Karyotipleme D) Gonadotoksisite öyküsü sorgulama E) Over doku biyopsisi	E	Prematür ovaryan yetersizlik (POY), genç kadınlarda erken menopoz olarak da bilinen durumdur ve ovaryan fonksiyonların beklenenden çok daha erken kaybolmasıyla karakterize edilir. Etiyolojiyi anlamak için çeşitli testler ve değerlendirmeler yapılır. Bu testler genellikle genetik faktörler, otoimmünite, çevresel etkenler ve kişisel sağlık geçmişini kapsar. A) FMR1 premutasyon analizi - Fragil X se…	1	E	Prematür Ovaryan Yetersizlikte İlk Basamak Uygun Olmayan: Cevap E E) Over doku biyopsisi Prematür ovaryan yetersizlik (POF), 40 yaşından önce yumurtalık fonksiyonlarının azalması veya durması durumudur. Etiyolojisi genellikle karmaşıktır ve birçok faktör rol oynayabilir. İlk basamakta değerlendirilmesi gereken faktörler: A) FMR1 premutasyon analizi: Fragile X sendromu ile ilişkili FMR1 genindeki …	1	B	B) Otoimmün Antikor Analizi Prematür ovaryan yetersizlik (POI), menarş (ilk adet kanaması) öncesi veya 40 yaşından önce menopoz (adet kanamalarının kalıcı olarak durması) gelişen bir durumdur. POI'nin etiyolojisini anlamak için aşağıdaki adımlar uygun bir yaklaşımdır: 1. FMR1 Premutasyon Analizi: FMR1 geninde (frajil X kromozomundaki bir gen) mutasyonlar, POI'nin en yaygın nedenlerinden biri olan…	0	E	E) Over doku biyopsisiPrematür ovaryan yetersizlik tanısı alan genç bir hastada etiyolojiyi anlamak için ilk basamakta over doku biyopsisi yapılması uygun değildir. Biyopsi, daha ileri düzeyde bir inceleme yöntemidir ve genellikle diğer test sonuçlarından sonra uygulanır.Diğer seçeneklerin hepsi prematür ovaryan yetersizlik etiyolojisini anlamak için ilk basamakta yapılması uygun olan testlerdir:…	1	Clinical Medical Sciences
120	C	4	Gynecology	Case	Rutin muayene için başvuran 32 yaşındaki kadının jinekolojik muayenesinde anormal bulguya rastlanmıyor. Servikal sitoloji sonucu, düşük dereceli skuamöz intraepitelyal lezyon (LSIL) olarak belirleniyor. Kolposkopik inceleme tatminkâr olarak değerlendirilip lezyonun ektoservikse sınırlı olduğu görülüyor. Endoservikal örneklemesi negatif olan hastadan kolposkopi eşliğinde alınan biyopsinin sonucu i…	C	Bu senaryoda, 32 yaşındaki bir kadının jinekolojik muayenesi sonucunda düşük dereceli skuamöz intraepitelyal lezyon (LSIL) ve kolposkopi eşliğinde alınan biyopsi sonucu servikal intraepitelyal neoplazi 1 (CIN 1) olarak rapor ediliyor. LSIL/CIN 1 lezyonlarının yönetimi için çeşitli yönlendirmeler mevcuttur, ancak genel yaklaşım invazif olmayan takip ve izlemdir, çünkü bu tür lezyonlar sık sık kend…	1	C	LSIL ve CIN 1 Tanılı Hastada En Uygun Yaklaşım: Cevap C C) 12 ay sonra sitoloji ve HPV testi Düşük dereceli skuamöz intraepitelyal lezyon (LSIL) ve servikal intraepitelyal neoplazi 1 (CIN 1), genellikle insan papilloma virüsü (HPV) enfeksiyonu ile ilişkili erken dönem servikal hücre değişiklikleridir. Bu değişiklikler çoğu zaman kendiliğinden geriler, ancak bazı durumlarda daha ciddi lezyonlara i…	1	C	C) 12 Ay Sonra Sitoloji ve HPV Testi Bu hasta, servikal intraepitelyal neoplazi (CIN 1) veya erken evre servikal kanser riski altında olan düşük dereceli skuamöz intraepitelyal lezyon (LSIL) tanısı almıştır. LSIL ve CIN 1 arasındaki sınırın net olarak belirlenmesi önemlidir. Bu durumda, aşağıdaki adımlar en uygun yaklaşımdır: 1. Kolposkopi: Kolposkopi, serviksin ve vajinal kanalların büyütülmüş b…	1	C	C) 12 ay sonra sitoloji ve HPV testiBu hasta için en uygun yaklaşım, 12 ay sonra sitoloji ve HPV testidir. LSIL'nin CIN 1'e dönüşmesi nadirdir ve genellikle kendi kendine iyileşme şansı vardır. Amerika Birleşik Devletleri Önleyici Hizmetler Görev Gücü (USPSTF), düşük dereceli skuamöz intraepitelyal lezyon (LSIL) için 12 ay sonra takip önermektedir.Diğer seçeneklerin hiçbiri bu senaryoda uygun değ…	1	Clinical Medical Sciences
1	C	5	Anatomy	Case	Trafik kazası sonucu orbitanın medial duvarında kırık tespit edilen bir hastada, kırık hattının aşağıdaki kemik yapıların hangisinden geçmesi en az olasıdır? A) Crista lacrimalis anterior B) Crista lacrimalis posterior C) Lamina perpendicularis (os ethmoidale) D) Processus frontalis (Maxilla) E) Corpus ossis sphenoidalis	E	Orbitanın medial duvarı, özellikle ince ve kırılgan kemiklerden oluşur. Bu bölge, çeşitli kemik yapıları içerir ve her biri travma sonucu kırık riski taşır. Bu yapılar arasında; A) Crista lacrimalis anterior ve B) Crista lacrimalis posterior, lakrimal kemiğin ön ve arka kenarlarını oluşturur ve gözyaşı kesesinin konumlanmasında rol oynar. C) Lamina perpendicularis (os ethmoidale), etmoid kemiğin …	0	A	Orbital Medial Duvar Kırığı ve Kemik Yapıları Orbital medial duvar kırıklarında, kırık hattının geçebileceği kemik yapıları şunlardır: Lamina papyracea (os ethmoidale): Medial duvarın en ince ve kırılgan kısmıdır, bu nedenle kırıklar burada sık görülür. Lacrimal kemik: Göz yaşı kesesinin arkasında yer alır ve kırılabilir. Maxilla'nın frontal prosesi: Medial duvarın alt kısmını oluşturur ve kırıla…	0	C	Cevap: C) Lamina perpendicularis (os ethmoidale) Açıklama: Os ethmoidale, yüz kemiklerinin arasında bulunan ve çeşitli kemik plaklardan oluşan bir kemiktir. Lamina perpendicularis, os ethmoidale'in bir parçasıdır ve nazal kaviteyi orbitadan ayırır. Bu kemik yapı, orbitanın medial duvarının bir kısmını oluşturur ve kırık hatları genellikle buradan geçmez. Bu nedenle, orbitanın medial duvarında kır…	1	E	Bu soruda, trafik kazası sonucu orbitanın medial duvarında kırık tespit edilen bir hastada, kırık hattının hangi kemik yapıdan geçmesi en az olasıdır? Orbitanın medial duvarında bulunan kemik yapılar şunlardır: * Crista lacrimalis anterior ve posterior: Lakrimal kemiğin bir parçası olup, orbitanın medial duvarında bulunur. * Lamina perpendicularis (os ethmoidale): Etmoid kemiğin bir parçası olup,…	0	Basic Medical Sciences
2	C	3	Anatomy	Knowledge	Yukarıda verilen sol diz MR görüntüsünde ok ile işaretli anatomik yapı aşağıdakilerden hangisidir? A) Ligamentum cruciatum anterius B) Ligamentum cruciatum posterius C) Meniscus lateralis D) Meniscus medialis E) Ligamentum patellae	D	Gönderdiğiniz MR görüntüsünde, sarı ok ile işaretlenen yapı, dizin iç bölgesinde yer almakta ve menisküsün tipik yarım ay şeklini göstermektedir. Bu yapı, medial menisküsü (Meniscus medialis) gösteriyor olmalı. Şıkları değerlendirdiğimizde: A) Ön çapraz bağ (Ligamentum cruciatum anterius) B) Arka çapraz bağ (Ligamentum cruciatum posterius) C) Lateral menisküs (Meniscus lateralis) D) Medial menisk…	0	A	Analiz Görüntüde okla işaretlenen yapı Ligamentum cruciatum anterius (ACL)'tur. Doğru cevap: A) Ligamentum cruciatum anterius Açıklama Diğer seçeneklerin neden yanlış olduğu: B) Ligamentum cruciatum posterius: ACL'nin arkasında ve daha yatay bir konumda bulunur. C) Meniscus lateralis: Diz ekleminin dış tarafında bulunur. D) Meniscus medialis: Diz ekleminin iç tarafında bulunur ve C şeklinde bir y…	0	B	B) Ligamentum cruciatum posterius	0	D	Sol diz MR görüntüsünde ok ile işaretli anatomik yapı, Meniscus medialis'dir. Meniscus medialis, diz eklemi içinde bulunan iki meniskusun biri olup, medial kompartmanda yer alır. Ok ile işaretli yapı, meniskusun karakteristik görünümünü göstermektedir. Diğer seçeneklerin yanlış oluş nedenleri: A) Ligamentum cruciatum anterius: Ön çapraz bağ, diz eklemi içinde bulunur ancak ok ile işaretli yapı de…	0	Basic Medical Sciences
3	E	3	Anatomy	Case	Solunum sıkıntısı şikâyetiyle başvuran bir hastanın toraks görüntülenmesinde bifurcatio tracheae’nin alt komşuluğundaki lenf nodülleri tarafından bası altında olduğu izleniyor. Bu hastada izlenen nodüller aşağıdakilerden hangisidir? A) Nodi lymphoidei bronchopulmonales B) Nodi lymphoidei intrapulmonales C) Nodi lymphoidei paratracheales D) Nodi lymphoidei intercostales E) Nodi lymphoidei tracheob…	E	Bifurcatio tracheae, trakeanın sonunda bulunan ve soluk borusunun ikiye ayrılarak sağ ve sol ana bronşları oluşturduğu bölgedir. Bu alanda basıya neden olan lenf nodülleri, genellikle trakea ve ana bronşların çevresinde yer alan lenf nodlarıdır. Bu nodüller, solunum yollarından gelen lenfatik drenajı toplar ve filtre eder. Seçeneklere göre: A) **Nodi lymphoidei bronchopulmonales**, bronşların ve …	1	E	Lenf Nodları ve Lokasyonları Toraks görüntülenmesinde, bifurcatio tracheae (trakea çatallaşması) yakınındaki lenf nodülleri genellikle Nodi lymphoidei tracheobronchiales (trakeobronşiyal lenf nodları) olarak adlandırılır. Bu lenf nodları, akciğerlerden ve alt solunum yollarından lenf drenajı sağlar. Diğer seçeneklerdeki lenf nodlarının lokasyonları ise şu şekildedir: Nodi lymphoidei bronchopulmon…	1	C	Cevap: C) Nodi lymphoidei paratracheales Açıklama: Nodi lymphoidei paratracheales, trakeanın her iki yanında bulunan lenf nodülleridir. Bu nodüller, solunum yolu enfeksiyonları veya tümörlerin yayılımı gibi durumlarda büyüyebilir ve trakeaya baskı yapabilir. Bu soruda bahsedilen hastada, solunum sıkıntısı şikayeti ile başvurulmuş ve toraks görüntülemesinde trakeanın altında lenf nodülleri tespit …	0	E	Solunum sıkıntısı şikâyetiyle başvuran bir hastanın toraks görüntülenmesinde bifurcatio tracheae’nin alt komşuluğundaki lenf nodülleri tarafından bası altında olduğu izleniyor. Bu hastada izlenen nodüller, Nodi lymphoidei tracheobronchiales'dir. Tracheobronchial lenf nods, trakeanın bifurkasyonunun altında bulunur ve akciğerlerin ana bronşlarının çevresinde yer alır. Diğer seçeneklerin yanlış olu…	1	Basic Medical Sciences
4	B	4	Anatomy	Knowledge	"Lisfranc hattı" olarak da bilinen ve distal ayak amputasyonlarının yapıldığı eklem hattı aşağıdakilerden hangisidir? A) Articulatio tarsi transversa B) Articulationes tarsometatarsales C) Articulatio calcaneocuboidea D) Articulatio talocalcaneonavicularis E) Articulatio talocalcanea	B	"Lisfranc hattı," ayak kemiklerini birbirine bağlayan eklem hattını ifade eder ve bu eklem hattı tarso-metatarsal eklemleri (articulationes tarsometatarsales) içerir. Lisfranc eklem hattı, tarsal ve metatarsal kemikler arasındaki bağlantıyı oluşturur ve ayak tabanının orta bölümünde yer alır. Bu eklem hattı, ayak kemiklerinin stabilitesinde önemli bir rol oynar ve aynı zamanda distal ayak amputas…	1	B	Lisfranc Hattı ve Ayak Amputasyonları Lisfranc hattı, ayaktaki tarsal kemikler ile metatarsal kemikler arasındaki eklem hattını ifade eder. Bu hatta yer alan eklemler Articulationes tarsometatarsales (tarsometatarsal eklemler) olarak adlandırılır. Lisfranc amputasyonları, ayakta ciddi travma, enfeksiyon veya dolaşım bozukluğu gibi durumlarda uygulanabilir. Bu amputasyon türünde, ayak ön kısmı tar…	1	B	Cevap: B) Articulationes tarsometatarsales Açıklama: "Lisfranc hattı", ayak anatomisinde önemli bir referans noktasıdır ve "articulationes tarsometatarsales" eklemlerini ifade eder. Bu eklemler, tarsus kemikleri ile metatarsus kemikleri arasında bulunur ve ayak kemiklerinin orta kısımlarını birbirine bağlar. Lisfranc hattı, ayak travmalarında ve özellikle distal ayak amputasyonlarında dikkate alı…	1	B	Lisfranc hattı, distal ayak amputasyonlarının yapıldığı eklem hattıdır. Bu hat, tarsometatarsal eklemlerin birleştiği yerdir. Doğru cevap B) Articulationes tarsometatarsales'dir. Açıklama: A) Articulatio tarsi transversa: Tarso-transversal eklem, ayakta bulunan bir eklem olmasına rağmen, Lisfranc hattı değildir. C) Articulatio calcaneocuboidea: Calcaneo-cuboid eklem, ayakta bulunan bir eklem olma…	1	Basic Medical Sciences
5	C	5	Anatomy	Knowledge	I. Arteria cerebelli superior’un dalıdır. II. 8. kafa çifti ile birlikte meatus acusticus internus’tan geçer. III. Auris interna’yı kanlandırır. IV. Beyin tabanında 7. kafa çifti ile komşuluğu vardır. Arteria labyrinthi ile ilgili yukarıdaki ifadelerden hangileri doğrudur? A) II ve III B) I, II ve III C) II, III ve IV D) I, II ve IV E) I, II, III ve IV	C	Arteria labyrinthi, iç kulak yapısını kanlandıran önemli bir arterdir. Bu arterin özelliklerini ve anatomik ilişkilerini inceleyerek yukarıdaki ifadelerin doğruluğunu değerlendirebiliriz: I. **Arteria cerebelli superior'un dalıdır**: Bu ifade yanlıştır. Arteria labyrinthi, genellikle arteria basilaris'in bir dalı olan arteria cerebelli inferior anterior (AICA) tarafından sağlanır, nadiren arteria…	1	A	Arteria Labyrinthi ve Özellikleri Arteria labyrinthi, iç kulağı (auris interna) besleyen önemli bir atardamardır. Özellikleri şunlardır: Kökeni: Arteria basilaris'in bir dalı olan arteria cerebelli inferior anterior'dan (AICA) çıkar. (I. ifade yanlış) Yolu: 8. kafa çifti (vestibulokoklear sinir) ile birlikte meatus acusticus internus'tan (iç işitme kanalı) geçer. (II. ifade doğru) Beslediği yapıl…	0	C	Cevap: C) II, III ve IV Açıklama: Arteria labyrinthi, arteria cerebelli superior'dan köken alan bir dallanım olup, iç kulak bölgesini (auris interna) kanlandırır. Bu damar, iç kulağa giderken 8. kafa çifti (vestibulokoklear sinirin, nervus vestibulocochlearis) ile birlikte internal akustik meatus (meatus acusticus internus) adlı delikten geçer. Ayrıca, beyin tabanında 7. kafa çifti (facialis sini…	1	B	Arteria labyrinthi, vnitřní kulak kanlandırır ve aşağıdaki ifadelerden hangileri doğrudur? Doğru cevap B) I, II ve III'dir. Açıklama: I. Arteria cerebelli superior'un dalıdır: Doğru, arteria labyrinthi, arteria cerebelli superior'un bir dalıdır. II. 8. kafa çifti ile birlikte meatus acusticus internus'tan geçer: Doğru, arteria labyrinthi, 8. kafa çifti ( vestibulocochlear nerve) ile birlikte meat…	0	Basic Medical Sciences
6	C	2	Anatomy	Knowledge	Musculus stapedius ve musculus tensor tympani’ye etki ederek işitmede etkili olan sinirler aşağıdakilerden hangisinde birlikte verilmiştir? A) Nervus maxillaris – Nervus mandibularis B) Nervus mandibularis – Nervus vagus C) Nervus facialis – Nervus mandibularis D) Nervus facialis – Nervus vagus E) Nervus vagus – Nervus accessorius	C	Musculus stapedius ve musculus tensor tympani, orta kulaktaki iki önemli kasıdır ve işitme işlevinde rol oynarlar. Bu kaslar, sesin kulakta nasıl işlendiğini etkileyerek, çok yüksek seslerin zarar verici etkisini azaltmaya yardımcı olur. - **Musculus stapedius**, stapes kemiğine bağlıdır ve aktivasyonu ile stapesin hareketini sınırlayarak, iç kulağa iletilen ses dalgalarının şiddetini düşürür. Bu…	1	C	Orta Kulak Kasları ve Sinirleri Orta kulakta bulunan iki küçük kas, seslerin iletilmesinde ve işitmede rol oynar: Musculus tensor tympani: Timpanik membranı (kulak zarı) gererek yüksek seslerden korur. Bu kas, nervus mandibularis (V3) tarafından innerve edilir. Musculus stapedius: Stapes kemiğinin hareketini kontrol ederek iç kulağa iletilen ses şiddetini ayarlar. Bu kas, nervus facialis (VII) ta…	1	A	Cevap: A) Nervus intermedius (Nervus facialis'in bir dalı) - Nervus mandibularis (Nervus trigeminus'un bir dalı) Açıklama: Musculus stapedius ve musculus tensor tympani, iç kulak ile ilişkili küçük kaslardır ve işitme sürecinde rol oynarlar. Bu kaslar, sırasıyla nervus intermedius ve nervus mandibularis tarafından innerve edilirler. Nervus intermedius, nervus facialis'in (yüz siniri) bir dalıdır …	0	C	Musculus stapedius ve musculus tensor tympani'ye etki ederek işitmede etkili olan sinirler, Nervus facialis ve Nervus mandibularis'dir. Doğru cevap C) Nervus facialis – Nervus mandibularis'dir. Açıklama: * Musculus stapedius, Nervus facialis (VII. kafa çifti) tarafından innerve edilir. * Musculus tensor tympani, Nervus mandibularis (III. kafa çifti) tarafından innerve edilir. Diğer seçeneklerin y…	1	Basic Medical Sciences
7	E	3	Anatomy	Knowledge	Sella turcica bölgesindeki bir lezyonun aşağıdaki yapılardan hangisini etkilemesi en az olasıdır? A) Arteria carotis interna B) Nervus trochlearis C) Nervus ophthalmicus D) Nervus abducens E) Nervus mandibularis	E	Sella turcica bölgesindeki bir lezyon, çevresindeki çok sayıda sinirsel ve vasküler yapıyı etkileyebilir. Ancak, bu yapılar arasında yerleşimleri ve fonksiyonları açısından farklılıklar vardır: A) **Arteria carotis interna** sella turcica'nın hemen yanında bulunur ve bu bölgedeki bir lezyon tarafından etkilenebilir. B) **Nervus trochlearis (IV. kranial sinir)**, beyin sapından çıkar ve kavernöz s…	1	E	Sella Turcica ve Yakın Yapılar Sella turcica, sfenoid kemikte bulunan ve hipofiz bezini barındıran çukur bir yapıdır. Bu bölgedeki bir lezyon, çevredeki birçok önemli yapıyı etkileyebilir: Hipofiz bezi: Sella turcica'nın ana sakini olduğu için doğrudan etkilenir. Optik kiazma: Görme sinirlerinin (N. opticus) kısmi olarak çaprazladığı bölgedir ve görme sorunlarına yol açabilir. Kafa çiftleri III, …	1	A	Cevap: A) Arteria carotis interna Açıklama: Sella turcica, sfenoid kemiğin bir parçası olup hipofiz bezinin yerleştiği bölgedir. Bu bölge, çeşitli sinirlerin ve damarların yakınından geçer. Arteria carotis interna, sella turcica bölgesine yakın olan önemli bir damardır, ancak buradaki bir lezyon bu damarı doğrudan etkilemez. Nervus trochlearis (4. kafa çifti), nervus ophthalmicus (nervus trigemin…	0	E	Sella turcica bölgesindeki bir lezyonun, aşağıdaki yapılardan hangisini etkilemesi en az olasıdır? Doğru cevap E) Nervus mandibularis'dir. Açıklama: * Sella turcica, hipofiz bezi ve çevresindeki yapıları barındırır. * Arteria carotis interna (A), sella turcica'nın yanında bulunur ve lezyon tarafından etkilenebilir. * Nervus trochlearis (B), Nervus ophthalmicus (C) ve Nervus abducens (D), tümü kaf…	1	Basic Medical Sciences
8	E	3	Anatomy	Knowledge	Karpal tünel sendromunda aşağıdaki fizik muayene bulgularından hangisinin görülmesi beklenmez? A) Başparmak fleksiyon kusuru B) Başparmak abduksiyon kusuru C) Başparmak oppozisyon kusuru D) İkinci parmak palmar yüzde duyu kaybı E) Hipotenar bölgede duyu kaybı	E	Karpal tünel sendromu (KTS), median sinirin bilek seviyesindeki karpal tünel içinde sıkışması sonucu ortaya çıkar. Median sinir, başparmak, ikinci, üçüncü ve dördüncü parmakların radial (başparmağa yakın) yarısının palmar yüzeyine duyu innervasyonu sağlar ve aynı zamanda elin bazı kaslarını motor olarak innerve eder. Bu nedenle, KTS'nin karakteristik bulguları arasında bu bölgelerde duyu kaybı ve…	1	E	Karpal Tünel Sendromu ve Fizik Muayene Bulguları Karpal tünel sendromu, median sinirin el bileğindeki karpal tünelde sıkışması sonucu ortaya çıkar. Bu durum, başparmak, işaret parmağı, orta parmak ve yüzük parmağının radial yarısında (avuç içi tarafında) duyu kaybına ve hareket güçsüzlüğüne yol açar. Beklenen fizik muayene bulguları şunlardır: Başparmak fleksiyon, abduksiyon ve oppozisyon kusuru:…	1	C	Cevap: C) Başparmak oppozisyon kusuru Açıklama: Karpal tünel sendromu, median sinirin karpal tünel içerisinde sıkışması sonucu ortaya çıkan bir durumdur. Median sinir, başparmak, işaret parmağı, orta parmak ve elin radial yanındaki yarım yüzeyi innerve eder. Bu sinir sıkıştığında tipik olarak başparmak fleksiyonu, abduksiyonu ve ikinci parmak palmar yüzünde duyu kaybı görülür. Başparmak oppozisyo…	0	E	Karpal tünel sendromunda, aşağıdaki fizik muayene bulgularından hangisinin görülmesi beklenmez? Doğru cevap E) Hipotenar bölgede duyu kaybı'dır. Açıklama: * Karpal tünel sendromu, median sinirin karpal tünelden geçen bölümünün sıkışması sonucu oluşur. * Median sinir, başparmak fleksiyon kusuru (A), başparmak abduksiyon kusuru (B), başparmak oppozisyon kusuru (C) ve ikinci parmak palmar yüzde duyu…	1	Basic Medical Sciences
9	D	5	Anatomy	Knowledge	Medulla spinalis’te columna intermediolateralis’den çıkan preganglionik sempatik lifler aşağıdaki anatomik yapılardan hangisiyle truncus sympathicus’a iletilir? A) Ramus posterior (dorsalis) nervus spinalis B) Radix posterior nervus spinalis C) Nervus erigentes D) Ramus communicans albus E) Ramus communicans griseous	D	Medulla spinalis'te, columna intermediolateralis'ten çıkan preganglionik sempatik lifler, sinir sisteminin sempatik bölümünden sorumludur. Bu lifler, omurilikten çıkıp sempatik gangliona (truncus sympathicus veya sempatik zincir) iletilirken belirli yolları izler. Seçenekler arasında, doğru yol: D) **Ramus communicans albus**'tur. Preganglionik sempatik lifler, omurilikten çıkarak sempatik zincir…	1	D	Sempatik Sinir Sistemi ve Bağlantılar Medulla spinalis'in torakal ve üst lumbar segmentlerinde bulunan columna intermediolateralis, sempatik sinir sisteminin preganglionik nöronlarını içerir. Bu nöronların aksonları, spinal sinirlerin ön köklerine (radix anterior) katılır ve ardından ramus communicans albus (beyaz rami komünikanlar) aracılığıyla paravertebral gangliyonlara ulaşır. Diğer seçenekle…	1	D	Cevap: D) Ramus communicans albus Açıklama: Medulla spinalis'in columna intermediolateralis'inden çıkan preganglionik sempatik lifler, truncus sympathicus'a ramus communicans albus aracılığıyla iletilir. Ramus communicans albus, ön köklerden (radix anterior) çıkan akromiyal sinirlerin (nervi acromiales) bir parçasıdır ve sempatik sinir sistemini oluşturan truncus sympathicus ile iletişim kurar. B…	1	D	Doğru cevap D) Ramus communicans albus'dır. Açıklama: * Preganglionik sempatik lifler, columna intermediolateralis'den çıkar ve truncus sympathicus'a ulaşmak için ramus communicans albus'u kullanırlar. * Ramus posterior (dorsalis) nervus spinalis (A), spinal sinirin dorsal kökünün bir parçası olup, sempatik liflerle ilişkili değildir. * Radix posterior nervus spinalis (B), spinal sinirin dorsal k…	1	Basic Medical Sciences
10	D	3	Anatomy	Case	Göğüs ön duvarından delici bıçak yaralanması ile gelen bir hastada, yaralanmanın akciğer orta lobunu zedelemesi için en olası lokalizasyon aşağıdakilerden hangisidir? A) Sağ paravertebral çizgide T7 vertebra seviyesinde B) Sağ parasternal çizgide angulus sterni hizasında C) Sol paravertebral çizgide T4 vertebra seviyesinde D) Sağ parasternal çizgide 4. ve 6. kostalar arasında E) Sağ midaksiller ç…	D	Akciğerin orta lobu sadece sağ akciğerde bulunur ve sağ akciğerin ön yüzeyini kaplar. Bu nedenle, akciğerin orta lobunu zedeleyecek bir yaralanmanın sağ tarafta olması gerekir. Bu durumda, verilen seçenekler arasından, akciğerin orta lobunu en olası şekilde zedeleyebilecek lokalizasyonu belirlemek için anatomik bilgileri kullanmak gerekir. A) Sağ paravertebral çizgide T7 vertebra seviyesinde: Bu …	1	D	Akciğer Orta Lob Yaralanması ve Göğüs Ön Duvarı Göğüs ön duvarından delici bir bıçak yaralanmasında akciğer orta lobunu etkileme olasılığı en yüksek olan yer D) Sağ parasternal çizgide 4. ve 6. kostalar arasında olacaktır. İşte nedenleri: Akciğer orta lobunun anatomik konumu: Orta lob, sağ akciğerde bulunur ve ön-yanal göğüs duvarına yakındır. 4. ve 6. kostalar: Bu kostalar, orta lobun yüzeyel an…	1	C	Cevap: C) Sol paravertebral çizgide T4 vertebra seviyesi Açıklama: Akciğer orta lobu, sağ akciğerin üst ve alt lobları arasında bulunan ayrı bir bronş ve damar yapısına sahip loptur. Orta lob, üst lobun arkasındaki olukta yer alır ve sol ana bronşun biraz önündedir. T4 vertebra seviyesi, orta lobun lokalizasyonuna karşılık gelir. Sol paravertebral çizgi, akciğerlerin arka tarafına karşılık gelir …	0	D	Doğru cevap D) Sağ parasternal çizgide 4. ve 6. kostalar arasında'dır. Açıklama: * Akciğer orta lobu, göğüs kafesi ön duvarında 4. ve 6. kostalar arasında bulunur. * Sağ paravertebral çizgide T7 vertebra seviyesinde (A), akciğer alt lobunu zedeleyebilir ancak orta lobunu zedeleme olasılığı azdır. * Sağ parasternal çizgide angulus sterni hizasında (B), akciğer üst lobunu zedeleyebilir ancak orta l…	1	Basic Medical Sciences
11	C	4	Anatomy	Knowledge	Aşağıdaki anatomik yapılardan hangisi organogenez esnasında intraperitoneal olup sonrasında retroperitoneal hâle gelmiştir? A) Splen B) Colon sigmoideum C) Colon descendens D) Gaster E) Jejunum	C	Organogenez sırasında intraperitoneal iken sonradan retroperitoneal hale gelen organlar, gelişimleri sırasında karın boşluğunun arka duvarına yapışarak peritonun bir parçası haline gelirler. Bu süreç "sekonder retroperitonealizasyon" olarak bilinir. Verilen seçenekler arasından, bu tanıma uyan organları değerlendirelim: A) Splen (Dalak): Dalak, organogenez sırasında da sonrasında da intraperitone…	1	D	Intraperitonealden Retroperitoneale Geçiş Verilen seçeneklerden, organogenez sırasında intraperitoneal olup sonradan retroperitoneal hale gelen yapı D) Gaster (Mide)'dir. Gelişimsel Açıklama: Erken evrelerde: Mide, bağırsakların diğer kısımları gibi dorsal mezenter tarafından askıya alınmış bir şekilde intraperitoneal boşlukta yer alır. Dönme ve büyüme: Mide geliştikçe ve döndükçe, dorsal mezente…	0	A	Cevap: A) Splen (Dalak) Açıklama: Dalak, embriyonik gelişim sırasında karın boşluğunda bulunan intraperitoneal bir organdır. Ancak gelişim ilerledikçe, dalak karın boşluğunun üst kısmına doğru yükselir ve sonunda diyaframın altında, karın boşluğunun arka duvarına bağlanır. Bu süreçte, dalak peritoneum tabakası tarafından kısmen veya tamamen kaplanır ve retroperitoneal bir organ hâline gelir. Bu f…	0	C	Doğru cevap C) Colon descendens'dir. Açıklama: * Organogenez esnasında, colon sigmoideum ve colon descendens intraperitonealdir. * Ancak, sonrasında colon descendens retroperitoneal hâle gelirken, colon sigmoideum intraperitoneal olarak kalır. * Splen (A), organogenez esnasında ve sonrasında intraperitonealdır. * Gaster (D), organogenez esnasında ve sonrasında intraperitonealdır. * Jejunum (E), o…	1	Basic Medical Sciences
12	C	3	Anatomy	Knowledge	Endoskopik bir girişim esnasında ductus choledochus açıklığının sindirim kanalının hangi bölümünde gözlenmesi en olasıdır? A) Gaster B) Bulbus duodeni C) Pars descendens duodeni D) Pars horizontalis duodeni E) Flexura duodenojejunalis	C	Ductus choledochus (koledok kanalı), karaciğerden ve safra kesesinden gelen safra sıvısını taşıyan ana kanaldır. Bu kanal, sindirim kanalına, duodenumun ikinci bölümü olan pars descendens duodeni'de, Vater papillası (major duodenal papilla) üzerinde açılır. Endoskopik bir girişim esnasında, ductus choledochus açıklığının gözlemlenmesi en olası yer bu bölgedir. Bu nedenle doğru cevap: C) Pars desc…	1	C	Ductus Choledochus Açıklığı ve Endoskopik Görüntüleme Endoskopik bir girişim esnasında ductus choledochus açıklığının (Vater papillası) sindirim kanalının C) Pars descendens duodeni bölümünde gözlenmesi en olasıdır. İşte nedenleri: Vater Papillasının Konumu: Ductus choledochus (safra kanalı) ve ductus pancreaticus (pankreas kanalı), pars descendens duodeni'nin medial duvarında bulunan Vater papil…	1	D	Cevap: D) Pars horizontalis duodeni (Duodenumin yatay kısmı) Açıklama: Ductus choledochus, safra kesesinden gelen safra ve pankreastan gelen pankreas enzimleri taşıyan ortak bir kanaldır. Bu kanal, duodenumun ikinci kısmı olan pars horizontalis duodeni (duodenumin yatay kısmı) içinde, ampulla hepatopankreatika (Hepato-pankreatik ampulla) olarak bilinen bir açıklık aracılığıyla boşalır. Bu açıklık…	0	B	Doğru cevap B) Bulbus duodeni'dir. Açıklama: * Ductus choledochus açıklığı, sindirim kanalının bulbus duodeni bölümünde bulunur. * Gaster (A), mide olup, ductus choledochus açıklığıyla ilişkili değildir. * Pars descendens duodeni (C), onikiparmak bağırsağının bir bölümü olup, ductus choledochus açıklığıyla ilişkili değildir. * Pars horizontalis duodeni (D), onikiparmak bağırsağının bir bölümü olu…	0	Basic Medical Sciences
13	D	2	Anatomy	Knowledge	Plexus lumbalis’i gösteren yukarıdaki şekilde işaretli sinirlerden hangisinin lezyonunda uyluğun üst lateral tarafında uyuşma, karıncalanma ve hissizlik gibi semptomların ortaya çıkması en olasıdır? A) A B) B C) C D) D E) E	E	Bu durumda, uyluğun üst lateral tarafında uyuşma, karıncalanma ve hissizlik gibi semptomlara neden olan sinir hasarı, genellikle lateral femoral kutanöz siniri (lateral cutaneous nerve of thigh) lezyonundan kaynaklanır. Görseldeki E harfiyle işaretlenmiş sinir, bu bölgeye duyu innervasyonu sağlayan sinir olabileceği için E harfiyle işaretlenmiş sinirin hasarı bu semptomlara neden olabilir. Bu, pl…	0	D	Analiz: Doğru cevap: D) D Görüntüdeki D ile işaretli sinir Nervus femoralis (Femoral Sinir)'tir. Bu sinir, uyluğun ön ve iç kısmının duyusunu ve kaslarını kontrol eder. Femoral sinir hasarı durumunda, uyluğun ön ve iç kısmında uyuşma, karıncalanma ve hissizlik gibi belirtiler ortaya çıkabilir. Diğer seçeneklerin açıklaması: A) A: Iliohypogastrik sinir - Karın kasları ve kasık bölgesinin duyusunu …	1	B	Plexus lumbalis, omurilikten çıkan ve alt ekstremiteyi (bacak ve ayak) innerve eden (sinir sağlayan) bir sinir ağıdır. Bu kompleks sinir ağı, omuriliğin lumbal (bel) bölümünden başlar ve her iki tarafta birden uzanan sinir kökleri içerir. Seçenek B'de işaretli olan sinir, plexus lumbalis içinde bulunan ve uyluğun üst lateral (dış yan) kısmını innerve eden sinir köküdür. Bu sinir, uyluğun üst ve d…	0	B	Plexus lumbalis'i gösteren yukarıdaki şekilde işaretli sinirlerden hangisinin lezyonunda uyluğun üst lateral tarafında uyuşma, karıncalanma ve hissizlik gibi semptomların ortaya çıkması en olasıdır? L1-L4 spinal sinirler, plexus lumbalis'i oluşturur. Her bir sinirin dermatomu, specific bir bölgeyi innerve eder. İşaretli sinirlerin dermatomları şunlardır: A) L2: Üst medial uyluk B) L3: Üst lateral…	0	Basic Medical Sciences
14	A	4	Anatomy	Case	Normal doğum sırasında corpus perineale (centrum perinei) yırtığı gelişen bir kadında aşağıdaki kaslardan hangisinin etkilenmesi en az olasıdır? A) Musculus ischiocavernosus B) Musculus bulbospongiosus C) Musculus transversus perinei superficialis D) Musculus puborectalis E) Musculus sphincter ani externus	D	Corpus perineale (centrum perinei) pelvik tabanın merkezinde bulunan, pelvik taban kaslarının birleştiği fibromüsküler bir yapıdır. Normal doğum sırasında bu bölgenin yırtılması, pelvik taban kaslarının çoğunu etkileyebilir. Verilen kaslar arasından, corpus perineale yırtığı sırasında etkilenmesi en az olası olanı değerlendirelim: A) Musculus ischiocavernosus: Bu kas, ereksiyon mekanizmasına katk…	0	D	Analiz ve Cevap Normal doğum sırasında corpus perineale (centrum perinei) yırtığı gelişen bir kadında, etkilenen kasları değerlendirmek için perine kaslarının anatomik yerleşimini ve işlevlerini bilmek gerekir. Corpus perineale yırtığı genellikle şunları etkiler: Musculus bulbospongiosus: Vajinal açıklığın daralmasında ve klitorisin ereksiyonunda rol oynar. Musculus transversus perinei superficia…	0	C	Cevap: C) Musculus transversus perinei superficialis Açıklama: Corpus perineale (centrum perinei), kadın pelvis tabanının bir bölümünü oluşturan kas ve bağ dokusundan oluşan bir alandır. Normal doğum sırasında, bebek pelvisten geçerken bu bölgedeki dokular gerilir ve bazen yırtılabilir. Musculus transversus perinei superficialis, corpus perineale bölgesindeki üç kas tabakasından en yüzeysel olanı…	0	D	Cevap: D) Musculus puborectalis Açıklama: Corpus perineale (centrum perinei), perineal bölgenin orta kısmıdır ve burada bulunan kaslar, musculus ischiocavernosus, musculus bulbospongiosus, musculus transversus perinei superficialis ve musculus sphincter ani externus'tur. Bu kaslar, doğum sırasında aşırı gerilim veya yırtılma nedeniyle hasar görebilir. Musculus puborectalis ise, rektumun çevresind…	0	Basic Medical Sciences
15	C	4	Histology and Embryology	Knowledge	Hücre siklusunun hangi fazında siklin D’nin aktivasyonu Rb proteininin fosforilasyonunu uyarır? A) M fazı B) Geç G2 fazı C) Erken G1 fazı D) Geç G1 fazı E) Erken S fazı	D	Hücre siklusunda siklin D'nin aktivasyonu ve Rb (retinoblastoma) proteininin fosforilasyonu, hücrenin hücre döngüsünün G1 fazından S fazına geçişini düzenler. Siklin D, hücre döngüsünün G1 fazının ilerleyen kısımlarında, özellikle geç G1 fazında aktivasyon gösterir. Rb proteininin fosforilasyonu, hücrenin DNA replikasyonunu başlatabilmesi için gerekli olan S fazına geçişi mümkün kılar. Bu süreç, …	0	C	Cevap: Erken G1 fazı (C seçeneği) Açıklama: Siklin D, hücre döngüsünün G1 fazında sentezlenir ve G1/S geçiş kontrol noktasını düzenlemede önemli bir rol oynar. Rb proteini (Retinoblastoma proteini), hücre döngüsünün ilerlemesini kontrol eden bir tümör baskılayıcı proteindir. Rb, E2F transkripsiyon faktörlerini bağlayarak ve inhibe ederek çalışır, böylece S fazına girişi engeller. Erken G1 fazında…	1	D	Cevap: D) Geç G1 fazı Açıklama: Hücre siklusunun G1 fazı, hücre büyümesi ve metabolik aktivitelerin gerçekleştiği bir dönemdir. Bu faz, erken G1 ve geç G1 olarak iki alt faza ayrılır. Geç G1 fazında, hücre siklusunun devam etmesini sağlayan önemli olaylar meydana gelir. Geç G1 fazında, siklin D seviyeleri artar ve siklin bağımlı kinaz (CDK) ile etkileşerek siklin D-CDK kompleksi oluşturur. Bu kom…	0	D	Doğru cevap D) Geç G1 fazı'dır. Açıklama: * Siklin D, hücre siklusunun G1 fazında aktif hale gelir ve Rb proteininin fosforilasyonunu uyarır. * M fazı (A), hücre bölünmesinin son aşaması olup, siklin D'nin aktivasyonu ile ilişkili değildir. * Geç G2 fazı (B), hücre siklusunun ikinci aşaması olup, siklin D'nin aktivasyonu ile ilişkili değildir. * Erken G1 fazı (C), hücre siklusunun ilk aşaması olu…	0	Basic Medical Sciences
16	C	5	Histology and Embryology	Knowledge	Aşağıdakilerden hangisinin yapısında perikondriyum içermeyen hiyalin kıkırdak bulunur? A) Kulak kepçesi B) Trakea C) Eklem kıkırdağı D) İntervertebral disk E) Epiglottis	C	Hiyalin kıkırdak, vücutta bulunan üç ana kıkırdak tipinden biridir ve birçok yerde destekleyici doku olarak görev yapar. Bu kıkırdak tipi genellikle perikondriyum adı verilen bir dış tabaka ile çevrilidir. Perikondriyum, kıkırdak dokunun beslenmesi ve büyümesi için önemlidir. Ancak, eklem kıkırdağı (artiküler kıkırdak) perikondriyum içermez. Eklem kıkırdağının bu özelliği, onun eklemlerde sürtünm…	1	C	Cevap: Eklem kıkırdağı (C seçeneği) Açıklama: Perikondriyum, hiyalin kıkırdağı çevreleyen yoğun bir bağ dokusu tabakasıdır ve kıkırdağa besin sağlar, büyümesini destekler ve onarımına yardımcı olur. Eklem kıkırdağı, eklemlerdeki kemiklerin uçlarını kaplayan özel bir hiyalin kıkırdak türüdür. Düşük sürtünme ve şok emilimi sağlayarak eklem hareketlerini kolaylaştırır. Eklem kıkırdağının perikondriy…	1	A	A) Kulak kepçesi Açıklama: Kulak kepçesi, dış kulakta bulunan ve ses dalgalarını toplayarak iç kulaktaki işitme organlarına ileten yapıdır. Kulak kepçesinin esnek ve hareketli kalmasını sağlayan kıkırdak doku, hiyalin kıkırdaktan oluşur. Hiyalin kıkırdak, vücuttaki en yaygın kıkırdak türüdür ve esneklik ve dayanıklılık özelliklerine sahiptir. Bu kıkırdak türü, kollajen lifler ve kıkırdak hücreler…	0	C	Cevap: C) Eklem kıkırdağı Açıklama: Hiyalin kıkırdak, üç türde bulunur: hyaline cartilage, elastic cartilage ve fibrocartilage. Eklem kıkırdağında (articular cartilage) hiyalin kıkırdak bulunur ve bunun yapısında perikondriyum yoktur. Perikondriyum, kıkırdak dokusunu çevreleyen bir zar tabsakadır ve çoğu kıkırdak tipinde bulunur, ancak eklem kıkırdağında bulunmaz.	1	Basic Medical Sciences
17	B	3	Histology and Embryology	Knowledge	Tüm hücrelerin bazal membran üzerine oturduğu epitel dokusu tipi aşağıdakilerden hangisidir? A) Değişici epitel B) Yalancı çok katlı epitel C) Keratinize çok katlı yassı epitel D) Çok katlı prizmatik epitel E) Çok katlı kübik epitel	B	Epitel dokular arasında, tüm hücrelerin bazal membran üzerine oturduğu, ancak hepsinin yüzeye ulaşmadığı, bu nedenle de hücrelerin farklı yüksekliklere sahip olduğu ve tek katmanlı gibi görünse de çok katmanlı gibi bir yapı oluşturduğu özel bir tip epitel doku vardır. Bu doku tipi "yalancı çok katlı epitel" olarak adlandırılır. Yalancı çok katlı epitelde, tüm hücreler bazal membrana temas eder, a…	1	B	Cevap: Yalancı çok katlı epitel (B seçeneği) Açıklama: Yalancı çok katlı epitel, çekirdeklerinin farklı seviyelerde olması nedeniyle çok katlı gibi görünür, ancak aslında tüm hücreler bazal membrana temas eder. Bu epitel tipi, genellikle silia adı verilen küçük, saç benzeri çıkıntılara sahiptir ve solunum yollarında bulunur. Diğer seçeneklerin neden yanlış olduğu: Değişici epitel (Ürotelyum): Bu …	1	B	B) Yalancı çok katlı epitel Açıklama: Yalancı çok katlı epitel, bazal membran üzerine oturan ve tek bir katmanlı epitel gibi işlev gören bir epitel dokusu tipidir. Bu epitel dokuda, bazal tabaka hücreleri yassılaşarak üstteki hücreleri destekler ve korur. Üstteki hücre katmanları ise sürekli olarak atılır ve yenilenir. Yalancı çok katlı epitelin en iyi bilinen örneği, solunum yollarını kaplayan m…	1	A	Cevap: A) Değişici epitel Açıklama: Değişici epitel (simple epithelium), bazal membran üzerine oturur ve tüm hücreleri bazal membrana temas eder. Bu epitel tipinde, hücreler genellikle kolumnar veya kübik şekildedir.	0	Basic Medical Sciences
18	C	3	Histology and Embryology	Knowledge	İntervertebral diskin nukleus pulposus bölümü aşağıdaki embriyonik yapıların hangisinden gelişir? A) Nöral krista B) Nöral ektoderm C) Notokord D) Somit E) Endoderm	C	İntervertebral diskin nukleus pulposus bölümü, embriyonik gelişim sırasında notokorddan gelişir. Notokord, omurgalı embriyolarında erken gelişim aşamalarında ortaya çıkan ve omurganın gelişimini yönlendiren bir yapıdır. İlerleyen gelişim süreçlerinde, notokordun bazı kısımları omurga diskinin merkezini oluşturan nukleus pulposusa dönüşür. Bu nedenle doğru cevap: C) Notokord.	1	C	Cevap: Notokord (C seçeneği) Açıklama: Notokord, embriyonik gelişimin erken döneminde ortaya çıkan, çubuk şeklinde bir yapıdır. Omurganın gelişiminde önemli bir rol oynar ve daha sonra omurların gövdeleri (vertebral cisimler) ile intervertebral disklerin nukleus pulposus bölgesi haline gelir. Diğer seçeneklerin neden yanlış olduğu: Nöral krista: Sinir sistemi, pigment hücreleri ve bazı bağ dokusu…	1	C	C) Notokord Açıklama: İntervertebral disk, omurganın iki komşu omur arasındaki esnek ve yastık benzeri bir yapıdır. Bu disk, merkezi bir çekirdek olan nukleus pulposus ve onu çevreleyen halkalı bağ dokusu olan anulus fibrosus tarafından oluşur. Embriyonik gelişim sırasında, omurganın erken oluşumunda rol oynayan bir yapı olan notokord, omurganın gelişimine katkıda bulunur. Notokord, nöral tüpün v…	1	C	Cevap: C) Notokord Açıklama: İntervertebral diskin nukleus pulposus bölümü, notokorddan gelişir. Notokord, embriyonik dönemde, omurilik ve spinal kordun gelişiminde önemli bir rol oynar. Notokordun bazı hücreleri, intervertebral disklerin gelişiminde yer alır ve nukleus pulposus oluşumuna katkı sağlar.	1	Basic Medical Sciences
19	E	3	Histology and Embryology	Knowledge	Embriyolojik gelişim sürecinde meydana gelen gastrulasyon nasıl tanımlanır? A) Blastokist implantasyonunun tamamlanması B) İki tabakalı embriyon diskinin baş-kuyruk ekseninde büyümesi C) Embriyonun baş-kuyruk yönünde bükülmesi D) Embriyoblastlardan iki tabakalı embriyon diskinin oluşumu E) Embriyon diskinin üç tabakalı hâle dönüşmesi	E	Gastrulasyon, embriyonik gelişim sırasında çok önemli bir aşamadır ve embriyonun üç germ tabakasının (ektoderm, mezoderm ve endoderm) oluşumunu içerir. Bu süreç, embriyonun basit iki tabakalı bir yapıdan daha karmaşık bir üç tabakalı yapıya dönüşmesini sağlar. Bu tabakalar daha sonra vücudun farklı dokularını ve organlarını oluşturacak olan hücreleri içerir. Gastrulasyon, embriyonun ilerleyen gel…	1	E	Cevap: Embriyon diskinin üç tabakalı hâle dönüşmesi (E seçeneği) Açıklama: Gastrulasyon, embriyonik gelişimin erken döneminde gerçekleşen ve iki tabakalı embriyon diskinin (epiblast ve hipoblast) üç tabakalı bir yapıya (ektoderm, mezoderm ve endoderm) dönüştüğü kritik bir süreçtir. Bu üç germ tabakası, daha sonra vücudun tüm dokularını ve organlarını oluşturacaktır. Diğer seçeneklerin neden yanlı…	1	E	E) Embriyon diskinin üç tabakalı hâle dönüşmesi Açıklama: Gastrulasyon, embriyonik gelişim sürecinde çok önemli bir aşamadır ve embriyonun üç tabakalı bir yapıya dönüşmesini içerir. Bu süreç, döllenmiş yumurta hücresinin (zigotun) bölünerek blastokist safhasına gelmesi ve ardından embriyonik disk olarak bilinen üç tabakalı bir yapıya dönüşmesiyle karakterizedir. Gastrulasyon sırasında, embriyonik…	1	E	Cevap: E) Embriyon diskinin üç tabakalı hâle dönüşmesi Açıklama: Gastrulasyon, embriyolojik gelişim sürecinde, blastula döneminin sonunda meydana gelir. Bu süreçte, iki tabakalı embriyon diski (ektoderm ve endoderm), üç tabakalı bir yapıya dönüşür. Üçüncü tabaka, mezoderm olarak adlandırılır ve bu tabakanın oluşumuyla birlikte, embriyo’nun üç temel dokusu (ektoderm, endoderm ve mezoderm) belirlen…	1	Basic Medical Sciences
20	B	4	Histology and Embryology	Knowledge	Aşağıdaki hücrelerden hangisi hipofiz bezinin arka lobunda bulunur? A) Pinealosit B) Pituisit C) Kromofob hücre D) Oksifil hücre E) Folliküler hücre	B	Hipofiz bezinin arka lobu, aynı zamanda nörohipofiz olarak da bilinir ve esas olarak nöroglial hücrelerden oluşur. Arka lobda bulunan ana hücre tipi, pituisitlerdir. Pituisitler, nörohipofizde destekleyici fonksiyonları olan glial hücrelerdir. Bu nedenle, hipofiz bezinin arka lobunda bulunan hücre tipi şu seçenektedir: B) Pituisit	1	B	Cevap: Pituisit (B seçeneği) Açıklama: Hipofiz bezinin arka lobu (nörohipofiz), aslında hipotalamusun bir uzantısıdır ve nöronların akson terminalleri ile bu aksonları destekleyen pituisit adı verilen özel glial hücrelerden oluşur. Pituisitler, nörohipofiz hormonları olan oksitosin ve vazopressinin depolanması ve salınmasında rol oynar. Diğer seçeneklerin neden yanlış olduğu: Pinealosit: Epifiz b…	1	C	C) Kromofob hücre Açıklama: Hipofiz bezi, endokrin sistemin ana bezidir ve beyin tabanında, hipotalamusa yakın bir konumda bulunur. Hipofiz bezi, anatomik ve işlevsel olarak iki lobdan oluşur: ön lob ve arka lob. Hipofiz bezinin arka lobu, hipotalamustan uzanan sinirsel bağlantılar tarafından kontrol edilir ve aşağıdaki hücre tiplerini içerir: 1. Kromofob hücreler: Kromofob hücreler, hipofiz bezi…	0	B	Bu soruda, trafik kazası sonucu orbitanın medial duvarında kırık tespit edilen bir hastada, kırık hattının hangi kemik yapıdan geçmesi en az olasıdır? Orbitanın medial duvarında bulunan kemik yapılar şunlardır: * Crista lacrimalis anterior ve posterior: L	1	Basic Medical Sciences
21	B	2	Histology and Embryology	Knowledge	Bir deney hayvanına karbon partikül içerikli vital boya uygulamasından beş saat sonra karaciğerden alınan doku kesiti, hematoksilen-eozin ile boyanıp ışık mikroskobunda inceleniyor. Bu görüntüde siyah renkte olan hücreler aşağıdakilerden hangisidir? A) Perisit B) Kupffer hücresi C) Hepatosit D) İto hücresi E) Endotel	B	Gönderdiğiniz resimdeki siyah noktalar, karbon partikülleri içeren hücrelerdir. Karaciğerde karbon partiküllerini fagosite edebilecek hücreler genellikle Kupffer hücreleri olduğundan, bu siyah noktalı hücreler Kupffer hücreleri olabilir. Kupffer hücreleri, karaciğerde bulunan ve kan dolaşımındaki yabancı partikülleri ve zararlı maddeleri temizleyen makrofajlardır. Bu nedenle, siyah renkli hücrele…	1	B	Analiz ve Cevap Görseldeki siyah renkte görünen hücreler, karbon partikülleri içeren hücrelerdir. Vital boya deneyinde kullanılan bu partiküller, fagositoz yoluyla belirli hücreler tarafından alınır. Karaciğerde bu görevi yapan hücreler Kupffer hücreleridir. Dolayısıyla doğru cevap: B) Kupffer hücresi Diğer Seçeneklerin Açıklaması A) Perisit: Kan damarlarının etrafında bulunan ve damar bütünlüğün…	1	B	Cevap: B) Kupffer Hücresi Açıklama: Karaciğer, vücudumuzdaki birçok önemli işlevden sorumlu çok çalışkan bir organdır ve Kupffer hücreleri, karaciğerin savunma mekanizmasının önemli bir parçasıdır. Kupffer hücreleri, karaciğer sinusoitlerinin (kan damarları) iç yüzeyinde bulunan özelleşmiş makrofajlardır. Adlarını keşfeden Alman patolog Karl Wilhelm von Kupffer'den almıştır. Kupffer hücrelerinin …	1	B	Cevap: B) Kupffer hücresi	1	Basic Medical Sciences
22	E	2	Histology and Embryology	Knowledge	Olfaktör epitelde bulunan nöronlar hangi tiptir? A) Psödounipolar B) İnternöron C) Motor D) Multipolar E) Bipolar	E	Olfaktör epitel, koku alma işlevi gören ve üst nazal kavitede bulunan bir doku türüdür. Bu epiteldeki nöronlar, koku moleküllerini algılayarak bu bilgiyi beyne ileten özelleşmiş sinir hücreleridir. Olfaktör nöronlar, yapısal olarak iki uzantısı olan ve bu özelliğiyle tipik bipolar nöronlar olarak sınıflandırılan hücrelerdir. Bir uzantısı koku moleküllerini almak üzere nazal epitelya doğru uzanırk…	1	E	Cevap: Bipolar (E seçeneği) Açıklama: Olfaktör epitel, burun boşluğunun üst kısmını döşeyen ve koku alma duyusundan sorumlu olan özel bir epitel dokusudur. Olfaktör epitelde bulunan nöronlar, bipolar nöronlardır. Bipolar nöronlar, bir akson ve bir dendrit olmak üzere iki uzantıya sahiptir. Olfaktör nöronların dendritleri, koku moleküllerini algılayan reseptörlere sahiptir, aksonları ise beyne kok…	1	E	E) Bipolar Açıklama: Olfaktör epitel, koku alma duyumuzdan sorumlu olan ve burun boşluğunun üst kısmındaki olfaktör mukozada bulunan özel bir epitel dokudur. Bu epitelde bulunan nöronlar, koku alma duyusunu algılayan ve beyindeki ilgili merkezlere ileten bipolar nöronlardır. Bipolar nöronlar, iki uca (aksona ve dentrite) sahip olan ve duyusal bilgileri ileten özel bir nöron tipidir. Olfaktör nöro…	1	E	Cevap: E) Bipolar Açıklama: Olfaktör epitelde bulunan nöronlar, bipolar nöronlardır. Bu nöronlar, kokuyu algılayan reseptörler ile kokunun tanınmasına yardımcı olan sinyalleri iletirler.	1	Basic Medical Sciences
23	A	2	Physiology	Knowledge	Aşağıdaki hormonlardan hangisinin hücre içi sinyal iletimindeki temel etki mekanizması, membrandaki reseptörüne bağlanarak hücre içi guanilil siklaz- cGMP ikinci haberci yolağını aktive etmektir? A) Atrial natriüretik peptid B) Adrenalin C) Anjiyotensin II D) Antidiüretik hormon E) Asetilkolin	A	Atrial natriüretik peptid (ANP), kalpten salgılanan ve özellikle kan basıncını düşürmek, sodyum ve su atılımını artırmak gibi etkileri olan bir hormondur. ANP, hücre yüzeyindeki reseptörlerine bağlandığında, hücre içindeki guanilil siklaz enzimini doğrudan aktive eder. Bu aktivasyon, siklik guanozin monofosfat (cGMP) seviyelerinin artmasına neden olur. cGMP, hücre içindeki ikinci bir haberci olar…	1	A	Cevap: Atrial natriüretik peptid (A seçeneği) Açıklama: Atrial natriüretik peptid (ANP), kalp atriyumlarında üretilen ve kan basıncını, kan hacmini ve elektrolit dengesini düzenleyen bir hormondur. ANP'nin reseptörü, membrana bağlı bir guanilil siklaz'dır. ANP reseptörüne bağlandığında, guanilil siklaz aktive olur ve guanozin trifosfatı (GTP) siklik guanozin monofosfata (cGMP) dönüştürür. cGMP, b…	1	A	A) Atrial natriüretik peptid (ANP) Açıklama: Atrial natriüretik peptid (ANP), kalp atriyal hücrelerinden salgılanan bir peptit hormondur. ANP'nin temel etki mekanizması, hedef hücredeki membran reseptörlerine bağlanması ve hücre içi sinyal iletim yolaklarını aktive etmesidir. ANP'nin etki mekanizması aşağıdaki gibidir: 1. Membran Reseptörü: ANP, hedef hücredeki membran üzerindeki spesifik reseptö…	1	A	Cevap: A) Atrial natriüretik peptid Açıklama: Atrial natriüretik peptid, membrandaki reseptörüne bağlanarak hücre içi guanilil siklaz-cGMP ikinci haberci yolağını aktive eder. Bu yolla, kan basıncını düşürücü ve diüretik etkilere sahiptir.	1	Basic Medical Sciences
24	E	1	Physiology	Knowledge	Myastenia gravis hastalığı ile ilgili aşağıdaki ifadelerden hangisi doğrudur? A) Sinir-kas kavşağında presinaptik voltaj kapılı kalsiyum kanallarına karşı antikor olması B) Sinir-kas kavşağında presinaptik nörotransmiter salgılanmasını engelleyen nörotoksin olması C) Çizgili kasta distrofin proteininin bulunmaması D) Bazal gangliyonlarda dopaminerjik nöron ve reseptörlerinin kaybı E) Sinir-kas ka…	E	Myastenia Gravis, otoimmün bir hastalıktır ve çizgili kaslarda güçsüzlüğe ve yorgunluğa neden olur. Bu hastalıkta, bağışıklık sistemi sinir-kas kavşağında bulunan ve kasların kasılmasını sağlayan asetilkolin reseptörlerine karşı antikorlar üretir. Bu antikorlar, asetilkolinin reseptörlere bağlanmasını engeller ve böylece kasların normal şekilde kasılmasını bozar. Bu mekanizma Myastenia Gravis'in …	1	E	Cevap: Sinir-kas kavşağında postsinaptik asetilkolin reseptörlerine karşı antikor olması (E seçeneği) Açıklama: Myastenia gravis, iskelet kaslarında zayıflık ve yorgunluğa neden olan otoimmün bir hastalıktır. Bu hastalığın temel nedeni, vücudun kas hücrelerindeki nikotinik asetilkolin reseptörlerine (nAChR) karşı antikor üretmesidir. Bu antikorlar, reseptörlere bağlanarak ve onları bloke ederek v…	1	E	E) Sinir-kas kavşağında postsinaptik asetilkolin reseptörlerine karşı antikor olması Açıklama: Myastenia gravis, sinir-kas kavşağında ileti bozukluğuna neden olan bir otoimmün hastalıktır. Hastalığın temel özelliği, asetilkolin reseptörlerine (AChR) karşı oluşan otoantikorlardır. Myastenia gravis'te, bağışıklık sistemi, sinir-kas kavşağındaki asetilkolin reseptörlerini yabancı olarak algılar ve o…	1	E	Cevap: E) Sinir-kas kavşağında postsinaptik asetilkolin reseptörlerine karşı antikor olması Açıklama: Myastenia gravis hastalığı, sinir-kas kavşağında postsinaptik asetilkolin reseptörlerine karşı antikor oluşturulur. Bu antikorlar, asetilkolin reseptörlerini bloke eder ve kas gücü azalır.	1	Basic Medical Sciences
25	B	3	Physiology	Knowledge	Dördüncü kalp sesi ventriküler döngünün hangi evresinde oluşur? A) Doluş evresinin ilk 1/3 lük döneminde B) Eş hacimli kasılma döneminin öncesinde C) Eş hacimli gevşeme döneminde D) Eş hacimli kasılma döneminde E) Fırlatma döneminde	B	Dördüncü kalp sesi (S4), ventriküler doluşun son aşamasında, tam olarak doluş evresinin sonunda (atriyal sistol) oluşur. Bu, atriyumların kasılarak ventriküllere son bir miktar kan ittiği ve bu sırada sertleşmiş veya hipertrofik ventrikül duvarlarının direncine karşı kanın itilmesiyle ilişkilidir. Bu nedenle, dördüncü kalp sesi, ventriküler döngünün atriyumların ventriküllere karşı kasıldığı ve e…	1	A	Cevap: Doluş evresinin ilk 1/3 lük döneminde (A seçeneği) Açıklama: Dördüncü kalp sesi (S4), atriyal kasılma sırasında kanın sert ventriküllere dolması sonucu oluşan düşük frekanslı bir sestir. Bu ses, ventriküler doluş evresinin ilk 1/3'lük döneminde duyulur. Bu dönemde, atriyumlar kasılır ve kanı ventriküllere pompalar. Ventriküllerde halihazırda bir miktar kan bulunduğundan, atriyal kasılma il…	0	C	C) Eş hacimli gevşeme döneminde Açıklama: Kalp sesleri, kalbin farklı evreleri sırasında oluşan ve steteskop ile dinlenebilen seslerdir. Dördüncü kalp sesi (S4), kalbin eş hacimli gevşeme döneminde oluşur. Kalbin döngüsü, sistol (kasılma) ve diastol (gevşeme) evrelerine ayrılır. Sistol sırasında, kalbin ventrikülleri (karıncıklar) kasılır ve kanı aort ve pulmoner arterlere pompalar. Diastol sıras…	0	A	Cevap: A) Doluş evresinin ilk 1/3 lük döneminde Açıklama: Dördüncü kalp sesi, ventriküler döngünün doluş evresinin ilk 1/3 lük döneminde oluşur. Bu ses, atriumların kasılması ve ventriküllere kan akımı sırasında oluşur.	0	Basic Medical Sciences
26	A	2	Physiology	Knowledge	Normal solunumdaki akciğerlerin inspirasyon ve ekspirasyonu sırasında oluşan ve atmosferden hava giriş çıkışını sağlayan basınç değişimleriyle ilgili aşağıdaki ifadelerden hangisi doğrudur? A) İnspirasyon oluşması için intraplevral basınç istirahattaki değerine göre daha negatif olur. B) İnspirasyon oluşması için intraplevral basınç atmosferik basınca eşit olmalıdır. C) Ekspirasyon oluşması için …	A	Solunum sırasında akciğerlerin inspirasyon (nefes alma) ve ekspirasyon (nefes verme) hareketleri, çeşitli basınç değişimleriyle gerçekleşir. Bu basınçlar arasında intraplevral basınç (plevra boşluğundaki basınç), alveoler basınç (akciğer hava keseciklerindeki basınç) ve atmosferik basınç (dış ortamın basıncı) bulunur. A) İnspirasyon oluşması için intraplevral basınç istirahattaki değerine göre da…	1	A	Doğru cevap A) İnspirasyon oluşması için intraplevral basınç istirahattaki değerine göre daha negatif olur. Normal inspirasyon sırasında, diyafram ve interkostal kaslar kasılır, göğüs kafesi genişler ve akciğer hacmi artar. Bu, intraplevral basıncın (akciğerler ile göğüs duvarı arasındaki boşluktaki basınç) daha da negatif olmasına neden olur. Negatif basınç, akciğerlerin genişlemesini ve atmosfe…	1	A	A) İnspirasyon oluşması için intraplevral basınç istirahattaki değerine göre daha negatif olur. Açıklama: Solunum sırasında akciğerlerin hacmi ve basınçtaki değişiklikler, gaz alışverişi için gerekli olan havanın akciğerlere giriş ve çıkışını sağlar. İnspirasyon (nefes alma) sırasında, diyafragma ve dış solunum kasları kasılır. Bu kasılma, diyafragma ve kaburgalar arasındaki açıyı artırır, bu da …	1	A	Cevap: A) İnspirasyon oluşması için intraplevral basınç istirahattaki değerine göre daha negatif olur. Açıklama: Normal solunumdaki akciğerlerin inspirasyon ve ekspirasyonu sırasında oluşan basınç değişimleri, intraplevral basınç ve alveoler basınca bağlıdır. İnspirasyon sırasında, intraplevral basınç istirahattaki değerine göre daha negatif olur, bu da akciğer volümünü artırır. Ekspirasyon sıras…	1	Basic Medical Sciences
27	C	2	Physiology	Knowledge	İskelet kası sarkolemmasında bulunan transvers tübüllerin görevi aşağıdakilerden hangisidir? A) Hücre dışı sıvıdaki kalsiyum iyonlarının hücreye girişini sağlamak B) Kas hücresine sodyum iyonlarının girişini sağlamak C) Aksiyon potansiyelinin dihidropiridin reseptörlerine ulaşmasını sağlamak D) Asetilkolinin geri emilimini sağlamak E) Hücre içinde kalsiyum iyonlarını depolamak	C	İskelet kası sarkolemmasında bulunan transvers tübüller (T-tübülleri), kas hücresinin derinliklerine hızla yayılmasını sağlayarak aksiyon potansiyelinin hücre içerisine iletildiği bir yapıdır. Bu süreç, kasılma mekanizmasının tetiklenmesi için kritik öneme sahiptir. Transvers tübüller, aksiyon potansiyelinin dihidropiridin reseptörlerine (voltaj bağlı kalsiyum kanalları) ulaşmasını sağlar. Bu res…	1	C	Doğru cevap C) Aksiyon potansiyelinin dihidropiridin reseptörlerine ulaşmasını sağlamak'tır. Transvers (T) tübüller, iskelet kası hücrelerinin plazma zarı (sarkolemma) invaginasyonlarıdır ve kas lifleri boyunca uzanırlar. T tübüllerin temel görevi, aksiyon potansiyelini (AP) hızla hücre içine iletmek ve böylece kasılmanın eşzamanlı olarak gerçekleşmesini sağlamaktır. T tübüller nasıl çalışır? Sar…	1	C	C) Aksiyon potansiyelinin dihidropiridin reseptörlerine ulaşmasını sağlamak Açıklama: İskelet kası sarkolemması, kas hücresinin plazma membranıdır ve çeşitli proteinler, iyon kanalları ve reseptörler içerir. Transvers tübüller, sarkolemma boyunca uzanan ve aksiyon potansiyelinin yayılmasını sağlayan özel yapılaradır. Transvers tübüllerin görevi şöyledir: 1. Aksiyon Potansiyelinin İletimi: Transve…	1	C	Cevap: C) Aksiyon potansiyelinin dihidropiridin reseptörlerine ulaşmasını sağlamak Açıklama: İskelet kası sarkolemmasında bulunan transvers tübüllerin görevi, aksiyon potansiyelinin dihidropiridin reseptörlerine ulaşmasını sağlamaktır. Transvers tübüller, kas hücresinde bulunan özel bir yapıdır ve kasılma sürecinde rol oynar.	1	Basic Medical Sciences
28	C	2	Physiology	Knowledge	Aşağıdakilerden hangisi gastrik asit yapımını inhibe etmez? A) Somatostatin B) VIP C) Histamin D) Sekretin E) GIP	C	Gastrik asit üretimi, mide mukozasında bulunan pariyetal hücreler tarafından gerçekleştirilir ve bu süreç birkaç hormon ve nörotransmitter tarafından düzenlenir. Gastrik asit üretimini inhibe eden ve teşvik eden faktörleri inceleyelim: A) **Somatostatin** - Gastrik asit üretimini inhibe eder. Pariyetal hücreleri doğrudan inhibe ederek ve gastrin salgılanmasını azaltarak gastrik asit üretimini aza…	1	C	Doğru cevap C) Histamin'dir. Histamin, gastrik asit üretimini uyaran önemli bir mediyatördür. Diğer seçenekler ise gastrik asit üretimini inhibe eder: Somatostatin (A): Parietal hücrelerden asit salgılanmasını doğrudan inhibe eder ve aynı zamanda gastrin ve histamin salınımını da baskılar. Vazoaktif intestinal peptid (VIP) (B): Parietal hücrelerden asit salgılanmasını inhibe eder. Sekretin (D): P…	1	C	C) Histamin Açıklama: Gastrik asit veya mide asidi, midenin iç yüzeyini kaplayan hücreler tarafından üretilen hidroklorik asit (HCl) içerir. Bu asit, yiyeceklerin sindirilmesine yardımcı olur ve mide içindeki pH'ı düşürür. Gastrik asit yapımını inhibe eden (engelleyen) birkaç faktör vardır: - Somatostatin (A seçeneği): Somatostatin, midenin parietal hücrelerinden salgılanan bir peptit hormondur. …	1	C	Cevap: C) Histamin Açıklama: Histamin, gastrik asit yapımını uyarır. Diğer seçeneklerdeki hormonlar ise gastrik asit yapımını inhibe eder. Somatostatin, VIP, sekretin ve GIP, gastrik asit yapımını azaltırlar.	1	Basic Medical Sciences
29	E	3	Physiology	Knowledge	Yaşlanma ile endokrin sistemde meydana gelen fizyolojik değişikliklerle ilgili aşağıdaki ifadelerden hangisi yanlıştır? A) Aldosteron salgısı azalır. B) İnsülin benzeri büyüme faktörü-1 salgılanması azalır. C) Erkeklerde lüteinleştirici hormon değişmez veya hafif artar. D) Büyüme hormonu salgılanması azalır. E) Dihidroepiandrosteron sülfat düzeyi artar.	E	Yaşlanma süreci, endokrin sisteminde bir dizi değişikliğe yol açar ve bu değişiklikler hormon düzeylerinde ve hormonların vücut üzerindeki etkilerinde gözlemlenebilir. İlgili değişiklikleri inceleyelim: A) **Aldosteron salgısı**: Yaşlanma ile birlikte aldosteron salgısı genellikle azalmaz; aslında, yaşlı bireylerde sodyum tutumu artabilir ve aldosteron düzeyleri stabil kalabilir veya hafif değişi…	1	E	Doğru cevap E) Dihidroepiandrosteron sülfat (DHEA-S) düzeyi artar'dır. Yaşlanma ile birlikte, endokrin sistemde çeşitli fizyolojik değişiklikler meydana gelir ve hormon üretiminde genel bir azalma eğilimi görülür. Yaşlanma ile endokrin sistemde meydana gelen değişiklikler: Aldosteron salgısı azalır (A): Doğru. Yaşlılarda, böbreküstü bezlerinin aldosteron üretme kapasitesi azalır, bu da elektrolit…	1	C	C) Erkeklerde lüteinleştirici hormon değişmez veya hafif artar. Açıklama: Yaşlanma, endokrin sistem dahil olmak üzere vücudun birçok sisteminde fizyolojik değişikliklere neden olur. Endokrin sistemdeki bazı önemli değişiklikler şunlardır: 1. Aldosteron Salgısı: Aldosteron, böbrek üstü bezlerinden salgılanan bir hormondur ve elektrolit dengesi ve kan basıncının düzenlenmesinde rol oynar. Yaşlanma …	0	E	Cevap: E) Dihidroepiandrosteron sülfat düzeyi artar. Açıklama: Yaşlanma ile endokrin sistemde meydana gelen fizyolojik değişiklikler arasında, aldosteron salgısının azalması (A), insülin benzeri büyüme faktörü-1 salgılanmesinin azalması (B), erkeklerde lüteinleştirici hormonun değişmemesi veya hafif artması (C) ve büyüme hormonu salgılanmasının azalması (D) bulunur. Ancak, dihidroepiandrosteron s…	1	Basic Medical Sciences
30	A	4	Physiology	Knowledge	Bakışın bir nesneden diğerine kaydırılması esnasında gözlerdeki ani sıçramalar olan sakkadik hareketlerden temel olarak sorumlu merkez aşağıdakilerden hangisidir? A) Süperior kollikulus B) Primer görme alanı C) Sekonder görme alanı D) Vestibüler çekirdek E) Okülomotor çekirdek	A	Sakkadik hareketler, gözlerin hızlı bir şekilde bir odak noktasından diğerine geçmesini sağlayan ani, ritmik hareketlerdir. Bu hareketler, görsel uyarıları hızla işlememizde ve çevremizi etkin bir şekilde gözlemlememizde önemli bir rol oynar. Sakkadik hareketlerden temel olarak sorumlu olan yapı süperior kollikulustur. A) **Süperior Kollikulus**: Bu yapı, göz hareketlerinin koordinasyonunda ve öz…	1	A	Doğru cevap A) Süperior kollikulus'tur. Süperior kollikulus (SC), orta beyinde bulunan ve göz hareketlerinin kontrolünde önemli bir rol oynayan bir yapıdır. SC, görsel, işitsel ve somatosensori uyaranlara yanıt olarak sakkadik göz hareketlerini (gözlerin hızlı ve sıçrayarak hareketi) başlatır ve yönlendirir. Diğer seçeneklerdeki yapılar, göz hareketleri ile ilişkili olsa da, sakkadik hareketlerin…	1	A	A) Süperior kollikulus Açıklama: Sakkadik hareketler, gözlerin ani ve hızlı hareketleridir ve bakışın bir nesneden diğerine kaydırılmasını sağlar. Bu hareketlerden temel olarak sorumlu beyin merkezi, süperior kollikulus'tur. Süperior kollikulus, beyin sapında bulunan ve göz hareketlerini koordine eden bir yapıdır. Bu yapı, sakkadik hareketlerin yanı sıra gözlerin izleme ve hedefe kilitlenme harek…	1	A	Cevap: A) Süperior kollikulus Açıklama: Sakkadik hareketler, gözlerin ani sıçramalarıyla karakterizedir ve bakışın bir nesneden diğerine kaydırılması sırasında meydana gelir. Bu hareketlerden temel olarak sorumlu merkez, süperior kollikulusdur. Süperior kollikulus, beyindeki oculomotor sistemin bir parçası olup, göz hareketlerini kontrol eder ve sakkadik hareketleri düzenler.	1	Basic Medical Sciences
31	B	5	Physiology	Knowledge	Retinada bipolar hücreler kendilerine gelen uyarıyı hangi hücrelere iletirler? A) Hem amakrin hem de horizontal hücrelere B) Hem amakrin hem de gangliyon hücrelerine C) Sadece horizontal hücrelere D) Sadece gangliyon hücrelerine E) Hem horizontal hem de gangliyon hücrelerine	B	Retinada, ışık sinyalleri fotoreseptör hücreler (çubuklar ve koniler) tarafından alındıktan sonra, bu sinyaller bir dizi sinirsel işlemleme aşamasından geçer. İlk olarak, fotoreseptörler ışık sinyalini bipolar hücrelere iletir. Bipolar hücreler, bu sinyalleri daha sonra retina içindeki diğer hücrelere iletir. İşlemleme zincirindeki bir sonraki ana adım, sinyallerin gangliyon hücrelerine iletilmes…	1	E	Doğru cevap E) Hem horizontal hem de gangliyon hücrelerine'dir. Retinada, bipolar hücreler, fotoreseptör hücrelerden (çubuklar ve koniler) gelen sinyalleri gangliyon hücrelerine iletirler. Ayrıca, bipolar hücreler, yatay hücrelerle de sinaps yaparak, yan komşu fotoreseptörlerden gelen bilgilerin entegre edilmesine yardımcı olurlar. Horizontal hücreler: Yatay bağlantılar yoluyla fotoreseptörler ve…	0	D	D) Sadece gangliyon hücrelerine Açıklama: Retina, gözün ışık algılayan ve görsel bilgileri beyne gönderen kompleks bir dokudur. Retinadaki farklı hücre türleri arasında işbirliği içinde çalışarak görsel bilgileri işler ve iletirler. Bipolar hücreler, retinadaki duyu hücrelerinden biridir ve ışığa yanıt olarak uyarılırlar. Bipolar hücrelerin iki ucu vardır: bir dendrit ve bir akson. Bipolar hücrel…	0	E	Cevap: E) Hem horizontal hem de gangliyon hücrelerine Açıklama: Retinada bipolar hücreler, fotoreseptör hücrelerden (çubuksu ve koni hücreleri) gelen uyarıyı alır ve bunu horizontal hücrelere ve gangliyon hücrelerine iletirler. Horizontal hücreler, lateral inhibisyon yoluyla sinyal işleme sürecine katılırken, gangliyon hücreleri optik sinire gider ve beyne gönderilir.	0	Basic Medical Sciences
32	A	1	Physiology	Knowledge	I. Eritrosit sayısı II. Trombosit sayısı III. Hematokrit değeri IV. Hemoglobin değeri 32. Yukarıdaki kan parametrelerinden hangilerinin normal değer aralığı cinsiyete göre değişiklik göstermez? A) Yalnız II B) Yalnız III C) I ve III D) I, II ve IV E) II, III ve IV	A	Kan parametrelerinin normal değer aralıkları, birçok faktöre bağlı olarak değişiklik gösterebilir, bunlar arasında yaş, cinsiyet, ırk ve hatta yükseklik gibi faktörler bulunmaktadır. Yukarıda listelenen kan parametrelerine göre cinsiyete göre değişiklik gösterip göstermediğini inceleyelim: I. **Eritrosit Sayısı (Kırmızı Kan Hücreleri)**: Eritrosit sayısının normal aralığı genellikle cinsiyete gör…	1	A	Doğru cevap A) Yalnız II'dir. Trombosit sayısı, genellikle cinsiyete göre değişiklik göstermeyen bir kan parametresidir. Normal trombosit sayısı, hem erkekler hem de kadınlar için yaklaşık 150.000-450.000/µL'dir. Diğer seçeneklerdeki parametreler, cinsiyete göre farklılık gösterir: Eritrosit sayısı (I): Erkeklerde kadınlardan daha yüksektir. Hematokrit değeri (III): Erkeklerde kadınlardan daha yü…	1	B	B) Yalnız III Açıklama: Hematokrit değeri, kanın toplam hacminin ne kadarının alyuvar hücreleri tarafından işgal edildiğini gösteren bir ölçüdür. Bu değer, kırmızı kan hücrelerinin (eritrositlerin) oranını ve kanın yoğunluğunu yansıtır. Hematokrit değeri, cinsiyetten bağımsızdır ve normal değer aralığı genellikle yetişkinlerde %38-52 arasındadır. Bu değer, kanın santrifüj edilmesi ve alyuvar hücr…	0	A	Cevap: A) Yalnız II Açıklama: Trombosit sayısı, cinsiyete göre değişiklik göstermez. Diğer kan parametreleri ise cinsiyete göre değişiklik gösterir. Örneğin, eritrosit sayısı, hematokrit değeri ve hemoglobin değeri erkeklerde kadınlara göre daha yüksektir.	1	Basic Medical Sciences
33	C	3	Biochemistry	Knowledge	Pentoz fosfat yolunda oluşan NADPH+H+, aşağıdaki metabolik olaylardan hangisinde görev almaz? A) Hidrojen peroksitin indirgenmesi B) Yağ asidi sentezi C) Serotonin sentezi D) Nitrik oksit sentezi E) Steroid sentezi	C	Pentoz fosfat yolu (PPY), glikoz-6-fosfatın CO2 ve riboz-5-fosfat ile birlikte, özellikle redoks reaksiyonlarında kullanılan NADPH üretimi için metabolize edildiği bir yolaktır. NADPH, hücre içinde birçok önemli işlevde kullanılan redükleyici bir eşyağ olarak hizmet eder. Bunlar arasında lipid ve nükleotid sentezi, reaktif oksijen türlerinin detoksifikasyonu ve antioksidan savunma mekanizmaları b…	1	D	Doğru cevap D) Nitrik oksit sentezi'dir. Pentoz fosfat yolu, hücrelerde NADPH ve pentoz şekerleri üreten önemli bir metabolik yoldur. NADPH, birçok anabolik reaksiyon ve antioksidan savunma sisteminde indirgeyici güç sağlar. NADPH'ın görev aldığı metabolik olaylar: Hidrojen peroksitin indirgenmesi: NADPH, glutatyon redüktaz enzimi aracılığıyla glutatyonu indirgenmiş formda tutar. İndirgenmiş glut…	0	C	C) Serotonin sentezi Açıklama: Pentoz fosfat yolu, hücresel metabolizma için önemli bir yolaktır ve NADPH+H+ (nikotinamid adenin dinükleotit fosfat) üretiminden sorumludur. NADPH+H+, hücresel redoks reaksiyonlarında ve biyosentetik süreçlerde bir indirgen olarak kullanılır. Pentoz fosfat yolu ve NADPH+H+'nin rol oynadığı metabolik olaylar şunlardır: - Hidrojen Peroksitin İndirgenmesi (A seçeneği)…	1	C	Cevap: C) Serotonin sentezi Açıklama: Pentoz fosfat yolunda oluşan NADPH+H+, çeşitli metabolik olaylarda görev alır. Hidrojen peroksitin indirgenmesi (A), yağ asidi sentezi (B), nitrik oksit sentezi (D) ve steroid sentezi (E) gibi olaylarda NADPH+H+ kullanılır. Ancak, serotonin sentezi NADPH+H+ gerektirmez.	1	Basic Medical Sciences
34	D	3	Biochemistry	Knowledge	Hiperamonemi sonucunda gelişen hepatik ensefalopatide, eksikliği nedeni ile sitrik asit döngüsünün çalışmamasına neden olan ara ürün aşağıdakilerden hangisidir? A) Sitrat B) Fumarat C) Malat D) α-ketoglutarat E) Okzaloasetat	D	Hiperamonemi, kan dolaşımında amonyak seviyesinin anormal derecede yüksek olması durumudur ve genellikle karaciğer yetmezliğinden kaynaklanır. Amonyak, azot metabolizmasının bir ürünü olarak, normalde karaciğerde üre döngüsü aracılığıyla zararsız üre haline dönüştürülür. Ancak, karaciğer hasarı veya fonksiyon bozukluğu olduğunda, amonyak etkin bir şekilde detoksifiye edilemez ve kan dolaşımında b…	1	E	Doğru cevap E) Okzaloasetat'tır. Hiperamonemi, kandaki amonyak seviyelerinin yükselmesi durumudur ve genellikle karaciğer fonksiyon bozukluğunda görülür. Amonyak, toksik bir maddedir ve beyin fonksiyonlarını etkileyerek hepatik ensefalopatiye neden olabilir. Hiperamonemide, aşırı amonyak, glutamatın glutamina dönüşümünü hızlandırarak sitrik asit döngüsünde önemli bir ara ürün olan α-ketoglutarat …	0	E	E) Okzaloasetat Açıklama: Hiperamonemi, kanda amonyak seviyelerinin yükselmesine neden olan bir durumdur ve genellikle karaciğer hastalığı veya amino asit metabolizmasındaki bozukluklardan kaynaklanır. Hiperamonemi, karaciğerde ensefalopatiye neden olabilir ve bu durum, beyin fonksiyonlarında bozulmaya yol açar. Bu ensefalopatinin temelinde, karaciğerde üre döngüsünün ve sitrik asit döngüsünün (K…	0	E	Cevap: E) Okzaloasetat Açıklama: Hiperamonemi sonucunda gelişen hepatik ensefalopatide, sitrik asit döngüsünün çalışmamasına neden olan ara ürün okzaloasetattır. Okzaloasetat, sitrik asit döngüsünde bir ara üründür ve amonyağın detoksifikasyonu için gereklidir. Amonyak birikimi sonucu okzaloasetat eksikliği oluşur ve bu durum sitrik asit döngüsünü inhibe eder.	0	Basic Medical Sciences
35	D	4	Biochemistry	Knowledge	Aşağıdaki ara ürünlerden hangisi de novo pirimidin sentezinde oluşan ilk nükleotiddir? A) Karbamoil aspartat B) ihidroorotat C) Orotat D) Orotidin 5’-monofosfat E) Üridin 5’-monofosfat	D	De novo pirimidin sentezi, pirimidin halkasının biyosentezindeki bir dizi enzimatik reaksiyon zinciridir ve bu süreç, hücrelerin DNA ve RNA için gerekli olan pirimidin nükleotidlerini üretmesini sağlar. Bu süreçte, pirimidin nükleotidlerinin sentezinin ilk adımı, karbamoyl fosfat ve aspartatın kondensasyonuyla başlar, ancak soruda belirtilen ilk nükleotid, bu süreçte biraz daha sonraki bir üründü…	1	D	Doğru cevap D) Orotidin 5’-monofosfat (OMP)'dir. De novo pirimidin sentez yolunda, ilk oluşan nükleotid OMP'dir. Bu yolun adımları şu şekildedir: Karbamoil fosfat ve aspartat'tan karbamoil aspartat oluşumu (karbamoil fosfat sentetaz II enzimi ile) Karbamoil aspartat'ın dihidroorotata dönüşümü (aspartat transkarbamoilaz enzimi ile) Dihidroorotat'ın orotata oksidasyonu (dihidroorotat dehidrogenaz e…	1	B	B) İhidroorotat Açıklama: De novo pirimidin sentezi, pirimidin nükleotidlerinin (DNA ve RNA bileşenleri) vücut tarafından sıfırdan sentezlenmesini içerir. Bu yolak, karbonhidrat ve amino asitlerin pirimidin halkası ve nükleotidlerin oluşumuna dönüştürülmesini kapsar. De novo pirimidin sentezinin erken aşamaları aşağıdaki gibidir: 1. Aspartat: De novo pirimidin sentezinin başlangıç maddesidir ve t…	0	A	Cevap: A) Karbamoil aspartat Açıklama: De novo pirimidin sentezinde, ilk nükleotid karbamoil aspartattır. Bu ara ürün, N-acetil glisin ve karbamoil fosfatın kondensasyonu sonucu oluşur. Daha sonra, ihidroorotat (B), orotat (C), orotidin 5'-monofosfat (D) ve üridin 5'-monofosfat (E) gibi ara ürünler meydana gelir.	0	Basic Medical Sciences
36	C	4	Biochemistry	Knowledge	Lesch-Nyhan sendromu ile ilgili aşağıdaki ifadelerden hangisi yanlıştır? A) X kromozomuna bağlı kalıtım gösterir B) Kurtarma (salvage) yolağında IMP ve GMP sentezi azalır. C) Hücre içi fosforibozilpirofosfat (PRPP) düzeyi azalır D) De novo pürin nükleotid sentezi hızlanır. E) Sinoviyal sıvıda ve idrarda ürat kristallerinin oluşumunda artış görülebilir.	C	Lesch-Nyhan sendromu, hipoksantin-guanin fosforiboziltransferaz (HGPRT) enziminin eksikliğiyle karakterize edilen genetik bir bozukluktur. HGPRT eksikliği, purin metabolizmasında önemli bir role sahiptir ve bu eksiklik nedeniyle bazı spesifik metabolik ve nörolojik semptomlar ortaya çıkar. İlgili ifadeleri inceleyelim: A) **X kromozomuna bağlı kalıtım gösterir**: Bu doğrudur. Lesch-Nyhan sendromu…	1	C	Doğru cevap C) Hücre içi fosforibozilpirofosfat (PRPP) düzeyi azalır'dır. Lesch-Nyhan sendromu, hipoksantin-guanin fosforiboziltransferaz (HGPRT) enziminin eksikliği nedeniyle oluşan X'e bağlı resesif bir hastalıktır. HGPRT, pürin kurtarma yolunda önemli bir rol oynar ve pürin bazlarının geri dönüştürülmesini sağlar. Lesch-Nyhan sendromunun özellikleri: X kromozomuna bağlı kalıtım: Doğru. Hastalı…	1	D	D) De novo pürin nükleotid sentezi hızlanır. Açıklama: Lesch-Nyhan sendromu, X-kromozomu ile bağlantılı bir genetik bozukluktur ve hipoksantin-guanin fosforiboziltransferaz (HGPRT) enziminde eksiklik veya bozukluk ile karakterizedir. Bu enzim, pürin nükleotidlerin metabolizmasında kritik bir rol oynar. Lesch-Nyhan sendromuna ilişkin doğru ifadeler şunlardır: - X Kromozomuna Bağlı Kalıtım (A seçen…	0	C	Cevap: C) Hücre içi fosforibozilpirofosfat (PRPP) düzeyi azalır Açıklama: Lesch-Nyhan sendromu, X kromozomuna bağlı kalıtım gösteren bir bozukluktur. Bu sendromda, hiperurisemi ve ürat kristallerinin oluşumunda artış görülür. De novo pürin nükleotid sentezi hızlanır ve kurtarma (salvage) yolağında IMP ve GMP sentezi azalır. Ancak, hücre içi PRPP düzeyi artar, azalır değil.	1	Basic Medical Sciences
37	B	3	Biochemistry	Knowledge	Pürin bazlarının halka yapısında bulunan karbon atomu sayısı kaçtır? A) 4 B) 5 C) 6 D) 7 E) 8	B	Pürin bazları, adenin ve guanin gibi, iki halkalı bir yapıya sahiptirler. Bu yapı, bir pirimidin halkası ve bir imidazol halkasının birleşmesinden oluşur. Pürin halkasında toplam 9 karbon ve azot atomu bulunur, ancak sadece karbon atomu sayısını soruyorsunuz. Pürin yapısını detaylı olarak incelediğimizde, 5 karbon atomu (C4, C5, C6, C8, ve N9 pozisyonlarında bağlı olan C2) ve 4 azot atomu içerdiğ…	1	B	Doğru cevap B) 5'tir. Pürin bazları, adenin ve guanin, çift halkalı bir yapıya sahiptir ve bu yapı 5 karbon atomu ve 4 azot atomu içerir. Pürin halkasının temel iskeleti, bir pirimidin halkası (6 üyeli bir halka) ile bir imidazol halkasının (5 üyeli bir halka) kaynaşmasıyla oluşur. Pirimidin bazları ise (sitozin, timin ve urasil) tek halkalı bir yapıya sahiptir ve 6 karbon atomu içerir. Pürin ve …	0	C	C) 6 Açıklama: Pürin bazları, DNA ve RNA'nın yapı taşları olan azotlu heterosiklik halkalardır. Pürin bazlarının karakteristik bir altıgen halkaya sahip oldukları bilinmektedir. Pürin bazlarının karbon atomu sayısı şöyledir: - Karbon Atomları: Pürin bazlarının altıgen halkasında altı karbon atomu bulunur. Bu altı karbon atomu, pürin bazının kararlı yapısına katkıda bulunur. - Azot Atomları: Pürin…	0	C	Cevap: C) 6 Açıklama: Pürin bazlarının halka yapısında, 6 adet karbon atomu bulunur.	0	Basic Medical Sciences
38	B	3	Biochemistry	Knowledge	Aşağıdakilerden hangisi akut lenfoblastik löseminin tedavisinde kullanılır? A) Arjinaz B) Asparajinaz C) Glutamin sentetaz D) Glutaminaz E) Histidaz	B	Akut lenfoblastik lösemi (ALL), özellikle çocukluk çağında görülen bir kan kanseri türüdür. Tedavisinde, lösemi hücrelerinin hayatta kalmasında önemli bir amino asit olan asparajinin dış kaynaklardan alımını engelleyen bir enzim kullanılır. Bu, lösemi hücrelerinin asparajin eksikliği nedeniyle ölümüne yol açar, çünkü bu hücreler asparajini kendileri yeterince üretemez. Bu tedavide kullanılan enzi…	1	B	Doğru cevap B) Asparajinaz'dır. Asparajinaz, akut lenfoblastik lösemi (ALL) tedavisinde kullanılan önemli bir enzimdir. ALL hücreleri, büyümek ve çoğalmak için asparajine bağımlıdırlar. Asparajinaz enzimi, asparajini parçalayarak ALL hücrelerini asparajin yoksunluğuna sokar ve böylece büyümelerini ve çoğalmalarını engeller. Diğer seçeneklerdeki enzimler ALL tedavisinde kullanılmazlar: Arjinaz: Ar…	0	B	B) Asparajinaz Açıklama: Akut lenfoblastik lösemi (ALL), kemik iliğinde lenfositlerin kontrolsüz çoğalması ile karakterize edilen bir kan kanseri türüdür. Tedavisinde kullanılan ilaçlardan biri asparajinazdır. Asparajinaz, bir enzimin adıdır ve aspartik asitten (asparajin) amino asit aspartat ve amonyak üretmek üzere hidrolizini katalizler. ALL tedavisinde asparajinaz kullanımının temel mantığı ş…	1	B	Cevap: B) Asparajinaz Açıklama: Asparajinaz, akut lenfoblastik löseminin tedavisinde kullanılır. Bu enzim, asparajin adlı amino asidi parçalayarak lösemi hücrelerinin büyümesini inhibe eder.	1	Basic Medical Sciences
39	E	5	Biochemistry	Knowledge	Aşağıdaki amino asitlerden hangisinin proteinlerin α-heliks yapısını bozması en az olasıdır? A) Prolin B) Glisin C) Glutamat D) Lizin E) Alanin	E	Proteinlerin α-heliks yapısını, amino asitlerin özellikleri belirler. Özellikle, amino asitlerin yan zincirlerinin boyutu, şekli ve elektrik yükü α-heliks stabilitesini etkileyebilir. Prolin ve glisin, α-heliks yapısını bozma eğilimindeki iki özel amino asittir, ancak farklı nedenlerle: A) **Prolin**: Sert, döngüsel bir yan zincire sahiptir ve bu yapı nedeniyle esneklik eksikliği, α-heliks oluşum…	1	E	Doğru cevap E) Alanin'dir. Alanin, proteinlerin α-heliks yapısını en az bozan amino asitlerden biridir. Bunun nedeni, alaninin küçük ve hidrofobik bir yan zincire sahip olmasıdır. Bu özellikler, α-heliksin sıkı sarmal yapısının oluşumunu ve stabilizasyonunu kolaylaştırır. Diğer seçeneklerdeki amino asitler, α-heliks yapısını bozabilir: Prolin (A): Halkalı yapısı nedeniyle, polipeptit omurgasında …	1	A	A) Prolin Açıklama: Proteinlerin ikincil yapıları, proteinlerin üç boyutlu konformasyonlarını ve fonksiyonlarını belirleyen önemli unsurlardır. α-heliks, proteinlerde yaygın olarak bulunan bir ikincil yapıdır. Amino asitlerin α-heliks yapısına etkisi, kendi kimyasal yapıları ve sterik özelliklerine bağlıdır. Seçeneklerdeki amino asitlerin α-heliks üzerindeki etkileri şöyledir: - Prolin (A seçeneğ…	0	E	Cevap: E) Alanin Açıklama: Proteinlerin α-heliks yapısını bozan amino asitler arasında prolin, glisin, glutamat ve lizin bulunur. Ancak, alanin bu yapıyı bozmaz ve hatta α-heliks oluşumunu destekler.	1	Basic Medical Sciences
40	E	5	Biochemistry	Knowledge	Aşağıdaki amino asitlerden hangisi, Ɛ-karbon atomuna bağlı ikinci bir amino grubu içerir? A) Prolin B) Histidin C) Triptofan D) Arjinin E) Lizin	E	Amino asitlerin yapıları, temel bir amino grubu (NH2), bir karboksil grubu (COOH), bir hidrojen atomu (H) ve bir yan zincir (R grubu) içeren bir α-karbon atomu etrafında organize olur. Bu temel yapıya ek olarak, bazı amino asitler, yan zincirlerinde ek amino veya karboksil grupları içerebilirler. Ɛ-karbon atomuna bağlı ikinci bir amino grubu içeren amino asit, bu yapıyı yan zincirinde barındıran …	1	E	Doğru cevap E) Lizin'dir. Lizin, Ɛ-karbon atomuna (yan zincirin ucundaki karbon atomu) bağlı ikinci bir amino grubu içeren bir amino asittir. Bu, lizin'e diğer amino asitlerden farklı özellikler kazandırır, örneğin: Pozitif yük: Lizin, fizyolojik pH'ta pozitif yüklüdür, bu da protein-protein etkileşimlerinde ve enzim aktivitesinde rol oynar. Çapraz bağlanma: Lizin, lizil oksidaz enzimi tarafından…	1	B	B) Histidin Açıklama: Histidin, proteinlerin yapı taşı olan 20 farklı amino asitten biridir. Histidinin kimyasal yapısı benzersizdir ve bunun nedeni Ɛ-karbon atomuna bağlı ikinci bir amino grubu içermesidir. Histidinin kimyasal yapısı ve özellikleri şunlardır: 1. Yan Zincir: Histidinin yan zincirinde, Ɛ-karbon atomuna bağlı bir immidazol halkası bulunur. Bu, histidini diğer amino asitlerden ayıra…	0	A	Cevap: A) Prolin Açıklama: Prolin, Ɛ-karbon atomuna bağlı ikinci bir amino grubu içerir. Bu özellik, prolina özgüdür ve diğer amino asitlerinde görülmez.	0	Basic Medical Sciences
41	A	5	Biochemistry	Knowledge	Aşağıdaki amino asit çiftlerinden hangisi, R yan zincirlerinde azot atomu içeren halka yapısı bulundurur? A) Histidin – Triptofan B) Histidin – Fenilalanin C) Fenilalanin – Tirozin D) Fenilalanin – Triptofan E) Triptofan – Arjinin	A	Amino asitlerin yan zincirlerinde azot atomu içeren halka yapısına sahip olmaları, onların kimyasal özelliklerini ve proteinlerdeki işlevlerini önemli ölçüde etkileyebilir. Bu bağlamda, aranan özellikleri taşıyan amino asit çiftleri incelendiğinde: - **Histidin** ve **Triptofan**, her ikisi de yan zincirlerinde azot atomu içeren halka yapısına sahiptir. Histidin, imidazol halkası ile karakterize …	1	A	Doğru cevap A) Histidin – Triptofan'dır. Hem histidin hem de triptofan, R yan zincirlerinde azot atomu içeren halka yapısı bulundurur: Histidin: İmidazol halkası içerir. Triptofan: İndol halkası içerir. Diğer seçeneklerdeki amino asitlerin R yan zincirleri azot atomu içeren halka yapısı bulundurmaz: Fenilalanin: Aromatik bir halka (fenil grubu) içerir, ancak azot atomu bulunmaz. Tirozin: Fenilala…	1	A	A) Histidin – Triptofan Açıklama: Histidin ve triptofan, her ikisi de R yan zincirlerinde azot atomu içeren halka yapıları bulunduran amino asitlerdir. Histidin ve triptofanın kimyasal özellikleri ve yapıları şunlardır: - Histidin: Histidinin R yan zincirinde, Ɛ-karbon atomuna bağlı bir immidazol halkası bulunur. Bu, histidini diğer amino asitlerden ayıran benzersiz bir özelliktir. Histidin, prot…	1	A	Cevap: A) Histidin – Triptofan Açıklama: Histidin ve triptofan, R yan zincirlerinde azot atomu içeren halka yapısı bulundurur. Histidin, imidazol halkası, triptofan ise indol halkası içerir.	1	Basic Medical Sciences
42	D	3	Biochemistry	Knowledge	Serumdaki kan üre azotu (BUN) konsantrasyonu 26,0 mg/dL ise, bunun üre değeri olarak karşılığı kaç mg/dL’dir? (Atom ağırlıkları; C=12,0 g/moL, H=1,0 g/moL, O=16,0 g/moL, N=14,0 g/moL) A) 38,28 B) 40,64 C) 44,28 D) 55,64 E) 64,52	D	Kan üre azotu (BUN) değerini üre olarak ifade etmek için, öncelikle ürenin moleküler formülünü ve moleküler ağırlığını hesaplamamız gerekir. Ürenin moleküler formülü \( \text{CO(NH}_2)_2 \) olduğundan, moleküler ağırlığını hesaplayabiliriz: - Karbon (C) atomunun ağırlığı = 12,0 g/mol - Hidrojen (H) atomunun ağırlığı = 1,0 g/mol - Oksijen (O) atomunun ağırlığı = 16,0 g/mol - Azot (N) atomunun ağır…	1	D	Üre Değerinin Hesaplanması Kan üre azotu (BUN) değeri, kandaki üre miktarını yansıtmaz, sadece üre içindeki azot miktarını gösterir. Üre miktarını bulmak için BUN değerini üre molekülündeki azot oranına göre düzeltmek gerekir. 1. Üre Molekül Ağırlığı: Üre (NH2)2CO molekülünün ağırlığı: 2 x N (Azot) = 2 x 14.0 g/mol = 28.0 g/mol 4 x H (Hidrojen) = 4 x 1.0 g/mol = 4.0 g/mol 1 x C (Karbon) = 1 x 12.…	1	B	B) 40,64 mg/dL Çözüm: Üre molekülünün (NH2)2CO formülündeki atomların gram cinsinden kütleleri sırasıyla; - Karbon: 12,0 g/mol x 2 = 24,0 g/mol - Hidrojen: 1,0 g/mol x 4 = 4,0 g/mol - Azot: 14,0 g/mol x 2 = 28,0 g/mol Toplam kütle = 24,0 g/mol + 4,0 g/mol + 28,0 g/mol = 56,0 g/mol BUN değeri 26,0 mg/dL olduğuna göre, üre değeri aşağıdaki gibi hesaplanabilir: Üre (mg/dL) = (BUN değeri x 56,0 g/mol…	0	C	Cevap: C) 44,28Açıklama: Kan üre azotu (BUN) konsantrasyonu 26,0 mg/dL ise, bunun üre değeri olarak karşılığı hesaplanabilir. Ürenin moleküler ağırlığı 60,0 g/moL'dir (CO(NH2)2). Bunun için, BUN değerini üre değeri olarak dönüştürmek için aşağıdaki formül kullanılır:Üre değeri (mg/dL) = BUN değeri (mg/dL) x (moleküler ağırlık / 28)Üre değeri (mg/dL) = 26,0 mg/dL x (60,0 g/moL / 28)Üre değeri (mg/…	0	Basic Medical Sciences
43	D	4	Biochemistry	Knowledge	Aşağıdakilerden hangisinin metabolizması sonucu asetil-KoA oluşmaz? A) Lösin B) Palmitat C) Asetoasetat D) Propiyonil-KoA E) Etanol	D	Asetil-KoA, hücrelerde enerji üretimi, yağ asidi sentezi ve birçok başka metabolik yolun merkezinde yer alan önemli bir metabolittir. Çeşitli substratlar asetil-KoA'ya dönüşebilir, ancak soruda verilen seçeneklerden biri bu dönüşüm sırasında doğrudan asetil-KoA üretmez. A) **Lösin**: Bir amino asit olan lösinin katabolizması sonucunda asetil-KoA oluşabilir. B) **Palmitat**: Bir yağ asidi olan pal…	1	D	Doğru cevap D) Propiyonil-KoA'dır. Propiyonil-KoA, tek sayıda karbon atomlu yağ asitlerinin, bazı amino asitlerin ve kolesterolün parçalanmasıyla oluşan 3 karbonlu bir moleküldür. Propiyonil-KoA, süksinil-KoA'ya dönüştürülür ve ardından sitrik asit döngüsüne girer. Bu dönüşüm sırasında asetil-KoA oluşmaz. Diğer seçeneklerdeki moleküllerin metabolizması sonucunda asetil-KoA oluşur: Lösin: Ketojeni…	1	D	D) Propiyonil-KoA Açıklama: Asetil-KoA (asetil koenzim A), metabolizmanın önemli bir bileşeni ve birçok biyokimyasal reaksiyon için bir karbon kaynağıdır. Asetil-KoA, asetik asidin koenzim A ile birleşmesiyle oluşur. Farklı bileşiklerin metabolizması sonucunda asetil-KoA oluşumu şöyledir: - Lösin (A seçeneği): Lösin, esansiyel amino asitlerden biridir ve metabolizması sonucunda asetil-KoA oluşur.…	1	A	Cevap: A) Lösin Açıklama: Lösin, bir keto asit olup, metabolizması sonucu asetil-KoA oluşmaz. Diğer seçeneklerdeki bileşikler ise metabolizmaları sonucu asetil-KoA oluşur.	0	Basic Medical Sciences
44	E	2	Biochemistry	Knowledge	Aşağıdakilerden hangisi gliserofosfolipid yapısındaki bileşiklerden biri değildir? A) Fosfatidilkolin B) Fosfatidiletanolamin C) Fosfatidilinozitol bisfosfat D) Kardiyolipin E) Serebrozid	E	Gliserofosfolipidler, hücre zarlarının ana bileşenlerinden biridir ve tipik olarak bir gliserol iskeletine, iki yağ asidi zincirine ve bir fosfat grubuna bağlı bir polar baş grubuna sahiptirler. Bu yapı, moleküle amfipatik (hem hidrofilik hem de hidrofobik özelliklere sahip) bir karakter kazandırır. Listelenen seçenekler arasında fosfatidilkolin, fosfatidiletanolamin, fosfatidilinozitol bisfosfat…	1	E	Doğru cevap E) Serebrozid'dir. Serebrozid, bir glikolipiddir, yani yapısında bir karbonhidrat grubu bulunur. Gliserofosfolipidler ise bir gliserol omurgasına, iki yağ asidine, bir fosfat grubuna ve bir polar baş grubuna sahiptirler. Diğer seçeneklerdeki bileşikler, gliserofosfolipid yapısındaki yaygın bileşiklerdir: Fosfatidilkolin: En yaygın gliserofosfolipiddir ve hücre zarlarının ana bileşenid…	1	E	E) Serebrozid Açıklama: Gliserofosfolipidler, membranların yapısına katkıda bulunan ve çeşitli biyolojik süreçlerde önemli roller oynayan bir fosfolipid sınıfıdır. Gliserofosfolipidlerin temel yapısı, bir gliserol omurgası ve buna bağlı iki yağ asidi ve bir fosfat grubundan oluşur. Gliserofosfolipidlerin yaygın türleri şunlardır: - Fosfatidilkolin (A seçeneği): Soya fasulyesi ve yumurta sarısı gi…	1	E	Cevap: E) Serebrozid Açıklama: Gliserofosfolipid yapısındaki bileşikler arasında fosfatidilkolin (A), fosfatidiletanolamin (B), fosfatidilinozitol bisfosfat (C) ve kardiyolipin (D) bulunur. Ancak, serebrozid (E) gliserofosfolipid yapısındaki bir bileşik değildir. Serebrozid, bir glikosfingolipidtir.	1	Basic Medical Sciences
45	A	3	Biochemistry	Knowledge	Açlıkta, hormona duyarlı lipaz aktivitesindeki artışa bağlı olarak aşağıdakilerden hangisinin plazma düzeyi yükselir? A) Keton cisimleri B) Trigliserid C) Laktat D) Pirüvat E) Serbest kolesterol	A	Açlık durumunda, vücut enerji ihtiyacını karşılamak için yağ depolarını kullanır. Hormona duyarlı lipaz (HSL), adipositlerde trigliseritlerin hidrolizini katalizleyen önemli bir enzimdir. Bu enzim aktivitesindeki artış, açlık durumlarında yağ asitlerinin ve gliserolün yağ dokusundan salınmasını hızlandırır. Salınan serbest yağ asitleri, karaciğere taşınır ve burada beta-oksidasyona uğrayarak ener…	1	A	Doğru cevap A) Keton cisimleri'dir. Açlıkta, vücut enerji ihtiyacını karşılamak için glikoz yerine yağ asitlerini kullanmaya başlar. Hormona duyarlı lipaz (HSL), yağ dokusundaki trigliseridleri parçalamak için aktive olur ve serbest yağ asitleri açığa çıkarır. Serbest yağ asitleri karaciğere taşınır ve burada keton cisimlerine (asetoasetat, beta-hidroksibutirat ve aseton) dönüştürülür. Keton cisi…	1	A	A) Keton cisimleri Açıklama: Hormona duyarlı lipaz, adipoz dokuda (vücuttaki yağ dokusu) bulunan bir enzimdir ve trigliseritlerin (yağların) parçalanmasından sorumludur. Bu enzim, insülin ve katekolaminler (adrenalin gibi) tarafından düzenlenir. Hormona duyarlı lipaz aktivitesindeki artış, aşağıdaki etkileri başlatır: 1. Trigliserit Hidrolizi: Hormona duyarlı lipaz, trigliseritleri serbest yağ as…	1	A	Cevap: A) Keton cisimleri Açıklama: Açlıkta, hormona duyarlı lipaz aktivitesindeki artışa bağlı olarak, triaçilgliserolün yıkımı artar ve bunun sonucunda serbest yağ asitleri ve gliserol meydana gelir. Serbest yağ asitleri karaciğerde keton cisimlerine dönüştürülür, bu nedenle plazma düzeyi yükselir.	1	Basic Medical Sciences
46	E	3	Biochemistry	Knowledge	I. Plazma membranının dış tabakasında yer alır. II. Yapısında kolesterol, sifingomiyelin ve glikosfingolipidleri bulundurur. III. Glikozilfosfatidilinositol bağlı proteinleri içermez. IV. Sinyal iletiminde rol oynar. "Lipid raft" ile ilgili yukarıdaki ifadelerden hangileri doğrudur? A) Yalnız III B) I ve II C) I ve III D) II ve IV E) I, II ve IV	E	"Lipid raft"lar, plazma membranında kolesterol ve sfingolipidlerin (özellikle sfingomiyelin ve glikosfingolipidler) zenginleştiği, düzenli yapılar oluşturan mikrodomenlerdir. Bu mikrodomenler, membranın dış tabakasında yer alırlar ve hücre sinyal iletimi, protein sıralama ve membran trafik gibi çeşitli hücresel süreçlerde önemli roller oynarlar. Lipid raftlar, glikozilfosfatidilinositol (GPI) ile…	1	E	Doğru cevap E) I, II ve IV'dür. Lipid raft'lar, plazma zarında bulunan, kolesterol, sfingomiyelin ve glikolipidler açısından zengin mikrodomainlerdir. Bu özelliklerinden dolayı, zarın diğer bölgelerinden daha kalın ve daha az akışkandırlar. I. Doğru: Lipid raft'lar, plazma membranının hem dış hem de iç tabakalarında bulunabilirler. II. Doğru: Lipid raft'lar, yapılarında kolesterol, sfingomiyelin …	1	B	B) I ve II Açıklama: "Lipid raft", hücre membranında bulunan ve çeşitli biyolojik süreçlerde önemli roller oynayan özel bir membran bölgesidir. Lipid raftların özellikleri ve rolleri şunlardır: 1. Konum: Lipid raftlar, plazma membranının dış tabakasında, yani hücreye bakan yüzeyinde bulunur. 2. Bileşenler: Lipid raftlar, kolesterol, sfingomiyelin ve glikosfingolipidler gibi yüksek oranda hidrofob…	0	E	Cevap: E) I, II ve IV Açıklama: Lipid raft, plazma membranının dış tabakasında yer alır (I). Yapısında kolesterol, sifingomiyelin ve glikosfingolipidleri bulundurur (II). Ayrıca, sinyal iletiminde rol oynar (IV). Ancak, lipid raftların bir özelliği de glikozilfosfatidilinositol bağlı proteinleri içermesidir, bu nedenle III. ifade yanlışdır.	1	Basic Medical Sciences
47	D	4	Biochemistry	Knowledge	Nükleusta bulunan tiroksin reseptörü, aşağıdaki reseptörlerden hangisi ile heterodimer oluşturarak korepresörlerin varlığında DNA’daki "hormon response element"in gen ekspresyonunu inhibe eder? A) Glukokortikoid reseptörü B) Östrojen reseptörü C) Progestin reseptörü D) Retinoid X reseptörü E) Mineralokortikoid reseptörü	D	Nükleusta bulunan tiroksin reseptörü (tiroid hormon reseptörü), DNA'daki hormon yanıt elementlerine (HRE) bağlanarak gen ekspresyonunu düzenler. Bu işlevini yerine getirirken, tiroksin reseptörü genellikle retinoid X reseptörü (RXR) ile heterodimer oluşturur. Bu heterodimer kompleksi, korepresörlerin varlığında DNA'daki hormon yanıt elementlerine bağlanarak gen ekspresyonunu inhibe edebilir. Tiro…	1	D	Doğru cevap D) Retinoid X reseptörü'dür. Tiroksin reseptörü (TR), nükleer reseptör süper ailesine aittir ve tiroksin hormonuna (T3) bağlanarak gen ekspresyonunu düzenler. TR, tek başına DNA'ya bağlanamaz. Bunun yerine, genellikle Retinoid X Reseptörü (RXR) ile bir heterodimer oluşturur. Korepresörlerin varlığında, TR-RXR heterodimeri, hedef genlerin promotör bölgelerinde bulunan hormon yanıt elem…	1	A	A) Glukokortikoid reseptörü Açıklama: Tiroksin reseptörü, tiroid bezinden salgılanan tiroksin hormonunun etkilerini aracılayan bir nükleer reseptördür. Tiroksin reseptörü, diğer nükleer reseptörlerle etkileşerek gen ekspresyonunu düzenler. Tiroksin reseptörü ve glukokortikoid reseptörü arasındaki etkileşim şöyledir: - Heterodimer Oluşturma: Tiroksin reseptörü, glukokortikoid reseptörü ile heterod…	0	D	Cevap: D) Retinoid X reseptörü Açıklama: Nükleusta bulunan tiroksin reseptörü, retinoid X reseptörü ile heterodimer oluşturarak korepresörlerin varlığında DNA’daki "hormon response element"in gen ekspresyonunu inhibe eder.	1	Basic Medical Sciences
48	A	4	Biochemistry	Knowledge	I. Progesteron II. Testosteron III. Östrodiol Yukarıdaki hormonların karbon atomlarının sayısı dikkate alındığında, büyükten küçüğe doğru sıralama nasıl olmalıdır? A) I - II - III B) I - III - II C) II - III - I D) III - I - II E) III - II - I	A	Steroid hormonların karbon atomu sayılarını, temel steroid iskeletinin (cyclopentanoperhydrophenanthrene) üzerine kurulu olduğu ve tipik olarak 17 karbon atomu içerdiği gerçeğinden hareketle inceleyebiliriz. Ancak, bu hormonların her birinin özgül yapısal farklılıkları olabilir. Genel olarak, steroid hormonlar arasında karbon atomu sayısında büyük farklılıklar olmamakla birlikte, küçük yapısal mo…	1	A	Doğru cevap A) I - II - III'dür. Progesteron, testosteron ve östrodiol steroid hormonlardır ve hepsi aynı temel yapıya sahiptir. Ancak, karbon yan zincirlerindeki farklılıklar nedeniyle molekül ağırlıkları farklıdır. Karbon atom sayılarına göre sıralama şöyledir: Progesteron (I): 21 karbon atomu Testosteron (II): 19 karbon atomu Östrodiol (III): 18 karbon atomu Bu nedenle, karbon atom sayılarına …	1	A	A) I - II - III Çözüm: Karbon atomu sayısı, moleküllerin karmaşıklığını ve karbon omurgasının uzunluğunu gösteren bir ölçüdür. Seçeneklerdeki hormonların karbon atomu sayısı aşağıdaki gibidir: - Progesteron (I): Progesteron, 21 karbon atomu içerir. - Testosteron (II): Testosteron, 19 karbon atomu içerir. - Östrodiol (III): Östrodiol, 18 karbon atomu içerir. Bu nedenle, büyükten küçüğe doğru sıral…	1	E	Cevap: E) III - II - I Açıklama: Progesteron (I) 21 karbon atomuna, testosteron (II) 19 karbon atomuna, östrodiol (III) 18 karbon atomuna sahiptir. Bu nedenle, büyükten küçüğe doğru sıralama III - II - I olmalıdır.	0	Basic Medical Sciences
49	A	3	Biochemistry	Knowledge	Kollajen sentezi sırasında, lizin ve hidroksilizin rezidülerini oksidatif deaminasyona uğratarak çapraz bağlanmalar oluşturmak üzere reaktif aldehitlere çeviren enzim aşağıdakilerden hangisidir? A) Lizil oksidaz B) Lizil hidroksilaz C) Prolil oksidaz D) Prolil hidroksilaz E) Prokollajen peptidaz	A	Kollajen sentezi sırasında, lizin ve hidroksilizin rezidüleri çapraz bağlar oluşturmak üzere reaktif aldehitlere dönüştürülür. Bu reaksiyon, kollajenin mekanik dayanıklılığını artırır ve fibroz dokunun yapısal bütünlüğü için kritik öneme sahiptir. Bu reaksiyonu katalizleyen enzim **lizil oksidaz**'dır. A) **Lizil oksidaz**, lizin ve hidroksilizin yan zincirlerini oksidatif deaminasyona uğratarak …	1	A	Doğru cevap A) Lizil oksidaz'dır. Lizil oksidaz, kollajen ve elastin gibi proteinlerin sentezinde önemli bir rol oynayan bir enzimdir. Bu enzim, lizin ve hidroksilizin amino asitlerindeki amino gruplarını oksidatif olarak deamine ederek aldehit gruplarına dönüştürür. Bu aldehit grupları daha sonra çapraz bağlanmalar oluşturarak kollajen ve elastin liflerinin güçlenmesini ve stabilitesini sağlar. …	1	A	A) Lizil oksidaz Açıklama: Kollajen, bağ dokusunun ana bileşenidir ve esneklik ve dayanıklılık sağlar. Kollajen sentezi sırasında, çeşitli enzimler rol oynar. Lizil oksidaz, kollajen sentezinde kritik bir rol oynayan bir enzimdir. Lizil oksidazın işlevi ve önemi şöyledir: 1. Reaktif Aldehitlerin Oluşturulması: Lizil oksidaz, lizin ve hidroksilizin rezidülerini oksidatif deaminasyona uğratır. Bu r…	1	A	Cevap: A) Lizil oksidaz Açıklama: Kollajen sentezi sırasında, lizin ve hidroksilizin rezidülerini oksidatif deaminasyona uğratarak çapraz bağlanmalar oluşturmak üzere reaktif aldehitlere çeviren enzim lizil oksidazdır.	1	Basic Medical Sciences
50	B	4	Biochemistry	Knowledge	Aşağıdakilerden hangisinin pankreas kökenli proenzim formunun aktivasyonu için tripsin ve safra tuzları gereklidir? A) Fosfolipaz A1 B) Fosfolipaz A2 C) Fosfolipaz B D) Fosfolipaz C E) Fosfolipaz D	B	Bu soruya cevap verebilmek için pankreasın ürettiği enzimlerin proenzim formunun aktivasyon sürecine bakmamız gerekiyor. Pankreas, sindirim sürecinde önemli bir rol oynayan birçok enzim üretir. Bunlar arasında lipazlar, proteazlar ve amilazlar gibi enzimler bulunur. Fosfolipazlar, lipitleri parçalayan enzimler grubuna aittir ve farklı tipleri (A1, A2, B, C, D) farklı mekanizmalarla çalışır. Pankr…	1	C	Doğru cevap C) Fosfolipaz C'dir. Pankreastan salgılanan fosfolipaz C, tripsin tarafından aktifleştirilen bir proenzim olan profosfolipaz C olarak bulunur. Aktive edildiğinde, fosfolipaz C, hücre zarlarının önemli bir bileşeni olan fosfatidilinositolleri diaçilgliserole (DAG) ve inositol trifosfata (IP3) hidrolize eder. Bu ürünler, hücre içi sinyalleşmede önemli ikinci habercilerdir. Safra tuzları…	0	B	B) Fosfolipaz A2 Açıklama: Fosfolipazlar, hücrelerde yaygın olarak bulunan ve çeşitli biyolojik süreçlerde rol oynayan lipaz enzimlerinin bir ailesidir. Fosfolipaz A1 ve A2, pankreas kökenli proenzim formlarıdır ve aktiviteleri için farklı gereksinimlere sahiptirler: - Fosfolipaz A1 (A seçeneği): Fosfolipaz A1, pankreastan salgılanan aktif bir enzimdir ve tripsin veya safra tuzları tarafından akt…	1	B	Cevap: B) Fosfolipaz A2 Açıklama: Pankreas kökenli proenzim formunun aktivasyonu için tripsin ve safra tuzları gereklidir. Tripsin, fosfolipaz A2'nin proenzim formunu aktif forme dönüştürürken, safra tuzları substratın emilimini artırır.	1	Basic Medical Sciences
51	E	5	Biochemistry	Knowledge	Bir mol “hem” sentezi için kaç mol glisin gerekir? A) 1 B) 2 C) 4 D) 6 E) 8	B	"Hem" sentezi, özellikle hemoglobin ve miyoglobin gibi önemli proteinlerin yapısında yer alan bir bileşendir. Hem sentezi süreci, birkaç farklı kimyasal reaksiyondan oluşur ve bu süreçte amino asitlerden biri olan glisin önemli bir rol oynar. Hem yapısının temelini oluşturan porfirin halkasının biyosentezinde, her bir porfirin molekülünün oluşumu için belirli miktarda glisin gereklidir. Özellikle…	0	E	Doğru cevap E) 8'dir. Hem, hemoglobin ve miyoglobin gibi proteinlerde bulunan önemli bir prostetik gruptur. Hem sentezi karmaşık bir süreçtir ve sekiz farklı enzimatik adım gerektirir. Bu adımlardan biri, hem prekürsörü olan protoporfirin IX'e glisin eklenmesini içeren ALA sentaz (delta-aminolevulinik asit sentaz) tarafından katalize edilir. Her bir hem molekülünün sentezi için, ALA sentaz enzimi…	1	C	Bir mol “hem” sentezi için kaç mol glisin gerekir? A) 1 B) 2 C) 4 D) 6 E) 8	0	C	Cevap: C) 4 Açıklama: "Hem" sentezi için 4 mol glisin gerekir. Hem, bir porfirin halkasıdır ve sentezinde glisinin yanı sıra sukcinil-CoA, glutation ve demir iyonları da kullanılır.	0	Basic Medical Sciences
52	B	5	Biochemistry	Knowledge	Aşağıdaki enzimlerden hangisinin aktivite göstermesi için mangan gerekmez? A) Arjinaz B) ALA dehidrataz C) Mitokondriyal süperoksit dismutaz D) Pirüvat karboksilaz E) İzositrat dehidrogenaz	D	Enzimlerin aktiviteleri için çeşitli metal iyonları gerekebilir. Mangan (Mn), birçok enzimatik reaksiyon için kofaktör olarak işlev gören önemli bir metaldir. Sorulan enzimlerin her birinin aktivitesi için gereken metal iyonlarına bakarak, mangan gerektirmeyen enzimi belirleyebiliriz. A) **Arjinaz**: Bu enzim, üre döngüsünde arginini üreye ve ornitine çevirir. Mangan iyonları bu enzimin aktivites…	0	E	Doğru cevap E) İzositrat dehidrogenaz'dır. İzositrat dehidrogenaz, Krebs döngüsünde önemli bir enzim olup, izositratı alfa-ketoglutarata dönüştürür. Bu reaksiyon için mangan gerektirmez, bunun yerine NAD+ veya NADP+ kofaktörüne bağlı olarak magnezyum veya manganez iyonlarını kullanabilir. Diğer seçeneklerde belirtilen enzimler ise aktiviteleri için mangan gerektirir: Arjinaz: Üreyi ornitin ve kar…	0	D	D) Pirüvat karboksilaz Açıklama: Mangan, birçok enzimin aktivitesi için gerekli bir koenzimdir ve çeşitli biyokimyasal süreçlerde rol oynar. Manganın gerekli olduğu enzimler arasında Arjinaz, ALA dehidrataz, Mitokondriyal süperoksit dismutaz ve İzositrat dehidrogenaz bulunur. Ancak, Pirüvat karboksilaz enzimi, aktivitesi için manganı gerektirmeyen bir karboksilazdır. Bu enzim, glukoneogenez ve ya…	0	E	Cevap: E) İzositrat dehidrogenaz Açıklama: İzositrat dehidrogenaz enzimi, mangan iyonuna gerek duymaz. Diğer seçeneklerdeki enzimlerin aktiviteleri için mangan gereklidir.	0	Basic Medical Sciences
53	E	3	Biochemistry	Knowledge	Aşağıdakilerden hangisi liyaz sınıfı bir enzimdir? A) Alkalen fosfataz B) Amilaz C) Alanin transaminaz D) Laktat dehidrogenaz E) Aldolaz	E	Enzimler, katalize ettikleri reaksiyon türüne göre sınıflandırılır. Liyazlar, iki molekül arasında bağların eklenmesi veya çıkarılması yoluyla moleküller arasında grupların ayrılmasını (genellikle su, amonyak veya karbondioksit çıkarmak) katalize eden enzimlerdir. Bu, bir molekülün ikiye bölünmesi (kırılması) veya iki molekülün birleşmesi şeklinde olabilir, ancak oksidasyon veya hidroliz yoluyla …	1	E	Doğru cevap E) Aldolaz'dır. Liyazlar, substratlarından grupları eliminasyon reaksiyonları yoluyla uzaklaştıran bir enzim sınıfıdır. Bu, çift bağların oluşumuna veya halkaların açılmasına yol açabilir. Aldolaz, fruktoz 1,6-bifosfatı gliseraldehit 3-fosfat ve dihidroksiaseton fosfata ayıran glikolizde önemli bir enzimdir. Bu reaksiyon, bir karbon-karbon bağının kırılmasını içeren bir ters aldol kon…	1	E	E) Aldolaz Açıklama: Liyaz sınıfı enzimler, çeşitli substratların bağlarını kopararak daha küçük parçalara dönüştürür. Bu süreçte, substratların bağlarının kırılması sırasında bir çift elektron alınır veya verilir, böylece substratların redoks durumlarında bir değişiklik olmaz. Liyaz enzimleri, hidroliz veya oksidasyon gibi diğer reaksiyonları içermeyen bu karakteristik özellikleriyle tanınır. Al…	1	E	Cevap: E) Aldolaz Açıklama: Liyaz sınıfı enzimlerin tanımına bakalım. Liyazlar, kimyasal bağları kırarak molekülleri parçalamaya yardımcı olan enzim sınıfıdır. Seçenekleri inceleyince, sadece E) Aldolaz'ın liyaz sınıfı bir enzim olduğunu görüyoruz. Aldolaz, karbon-karbon çift bağlarını kırarak molekülleri parçalar.	1	Basic Medical Sciences
54	D	3	Biochemistry	Knowledge	Aşağıdaki koenzim ve yapısında bulunan kimyasal grup eşleştirmelerinden hangisi doğrudur? A) Flavin adenin dinükleotid – Metil grubu B) Lipoik asit – Aldehit grubu C) Nikotinamid adenin dinükleotid – Metenil grubu D) Koenzim A – Açil grubu E) Biotin – Hidrit iyonu	D	Koenzimler, enzimlerin katalitik aktivitelerini yerine getirirken ihtiyaç duydukları, genellikle enzim dışı organik moleküllerdir. Bu koenzimler, çeşitli kimyasal grupları taşıyarak belirli reaksiyonlarda önemli roller oynarlar. Verilen seçenekleri incelediğimizde: A) **Flavin adenin dinükleotid (FAD)**: FAD, redoks reaksiyonlarında elektron taşıyıcı olarak işlev görür. Yapısında bir metil grubu …	1	D	Doğru cevap D) Koenzim A – Açil grubu'dur. Koenzim A (CoA), metabolizmada, özellikle asetil gruplarının transferinde önemli bir rol oynayan bir koenzimdir. Yapısında bir tiyol grubu bulunur ve bu grup, açil gruplarıyla tioester bağları oluşturarak açil-CoA türevleri oluşturur. Bu türevler, yağ asidi metabolizması ve Krebs döngüsü gibi çeşitli metabolik yollarda önemlidir. Diğer seçeneklerdeki eşl…	1	D	D) Koenzim A – Açil grubu Açıklama: Koenzim A (KoA), hücre metabolizmasında çok önemli bir role sahip bir koenzimdir ve çeşitli biyokimyasal reaksiyonlarda substratların taşınmasına yardımcı olur. Koenzim A'nın yapısında, çeşitli karbonhidrat ve lipid metabolik yolaklarında taşınan bir bileşik olan açil grubu bulunur. Flavin adenin dinükleotid (FAD) ve nikotinamid adenin dinükleotid (NAD), hücrel…	1	D	Cevap: D) Koenzim A – Açil grubu Açıklama: Koenzim A, bir koenzimdir ve yapısında açil grubu bulunur. Koenzim A, çeşitli biyokimyasal reaksiyonlarda yer alır ve özellikle yağ asidi metabolizmasında önemli bir rol oynar.	1	Basic Medical Sciences
55	D	2	Microbiology	Knowledge	Karanlık alan mikroskopisi ile ilgili aşağıdaki ifadelerden hangisi yanlıştır? A) Özel kondansatör içeren mikroskoplar ile uygulanır. B) Rezolüsyon gücü ışık mikroskopisine göre daha iyidir. C) Örnekte spiroket varlığının araştırılmasında kullanılır. D) Mikroorganizmaların iç yapılarının görülmesini sağlar. E) Organizmanın hareketinin izlenmesine olanak verir.	D	Karanlık alan mikroskopisi, ışık mikroskobu tekniklerinden biridir ve özellikle şeffaf veya renksiz örneklerin, örneğin bakterilerin, spiroketlerin, bazı alglerin ve protozoonların incelenmesinde kullanılır. Bu teknik, özel bir kondansatör kullanılarak direkt ışığın örneğe çarpmasını engeller ve sadece örneğin kenarlarından saçılan ışığın mercekler tarafından toplanmasını sağlar. Bu sayede, örnek…	1	D	Yanlış ifade D) Mikroorganizmaların iç yapılarının görülmesini sağlar. Karanlık alan mikroskopisi, mikroorganizmaların ve diğer küçük parçacıkların şeklini ve hareketini gözlemlemek için kullanılan bir yöntemdir, ancak iç yapılarını detaylı bir şekilde göstermez. Bu yöntemde, örnek üzerine sadece eğik açıyla ışık düşürülür, böylece sadece saçılan ışık objektife ulaşır ve arka plan karanlık kalır.…	1	C	C) Örnekte spiroket varlığının araştırılmasında kullanılır. Açıklama: Karanlık alan mikroskopisi, özel kondansatör içeren mikroskoplar kullanılarak uygulanan bir görüntüleme tekniğidir. Bu teknik, mikroorganizmaların iç yapılarının ve hareketlerinin incelenmesinde faydalıdır ve ışık mikroskopisine kıyasla daha yüksek bir çözünürlük gücü sunar. Ancak, karanlık alan mikroskobu spiroketlerin incelen…	0	D	Cevap: D) Mikroorganizmaların iç yapılarının görülmesini sağlar.Açıklama: Karanlık alan mikroskopisi, özel kondansatör içeren mikroskoplar ile uygulanır ve özellikle spiroket varlığının araştırılmasında kullanılır. Ayrıca, organizmanın hareketinin izlenmesine olanak verir. Ancak, karanlık alan mikroskopisi, mikroorganizmaların iç yapılarının görülmesini sağlamaz. Bu teknik, yüzey detaylarını göst…	1	Basic Medical Sciences
56	A	4	Microbiology	Knowledge	Sterilizasyon ve dezenfeksiyona karşı direnç profillerine göre aşağıdakilerden hangisinde verilen mikroorganizmalar, en duyarlı olandan en dirençli olana doğru sıralanmıştır? A) HIV – Staphylococcus aureus – Candida albicans – Pseudomonas aeruginosa – HPV B) HPV – Escherichia coli – Candida albicans – Enterococcus faecalis – HBV C) HBV – Candida albicans – Enterococcus faecalis – Mycobacterium tu…	C	Sterilizasyon ve dezenfeksiyona karşı direnç profilleri, mikroorganizmaların öldürülmesi veya etkisiz hale getirilmesi için gereken koşulların sıklığı ve şiddeti açısından farklılık gösterir. Bu profil, genel olarak mikroorganizmaların yapısal özelliklerine ve yaşam döngülerine bağlıdır. En duyarlı olandan en dirençli olana doğru genel bir sıralama şu şekilde olabilir: 1. **Virüsler (zarflı olanl…	0	C	Doğru cevap C) HBV – Candida albicans – Enterococcus faecalis – Mycobacterium tuberculosis – HPV Mikroorganizmaların sterilizasyon ve dezenfeksiyona karşı dirençleri farklılık gösterir. Genel olarak, aşağıdaki sıralama yapılabilir: En duyarlı: Zarflı virüsler (HBV, HIV) Orta duyarlılık: Bakteriler (Staphylococcus aureus, Escherichia coli), mantarlar (Candida albicans) Dirençli: Mikobakteriler (My…	0	B	B) HPV – Escherichia coli – Candida albicans – Enterococcus faecalis – HBV Açıklama: Sterilizasyon ve dezenfeksiyona karşı direnç profilleri aşağıdaki gibidir: HPV (Human Papilloma Virus): HPV, sterilizasyon ve dezenfeksiyon yöntemlerine karşı nispeten duyarlı bir virüstür. Çoğu dezenfektan ve sterilizasyon prosedürü HPV'yi etkisiz hale getirebilir. Escherichia coli: E. coli, yaygın bir bakteri t…	0	D	Cevap: D) Mycobacterium tuberculosis – HPV – Escherichia coli – Staphylococcus aureus – HIVAçıklama: Mikroorganizmaların sterilizasyon ve dezenfeksiyona karşı direnç profillerine göre sıralaması, genellikle şu şekildedir: Mycobacterium tuberculosis (en dirençli), HPV (yüksek dirençli), Escherichia coli (orta dirençli), Staphylococcus aureus (orta dirençli) ve HIV (en duyarlı). Bu sıralama, mikroo…	0	Basic Medical Sciences
57	D	2	Microbiology	Knowledge	Yukarıda iki ayrı antibiyotiğin (Antibiyotik-1 ve Antibiyotik-2) bir bakteriye karşı tek başına ve birlikte uygulanması ile elde edilen zamana karşı üreme eğrileri görülmektedir. Bu iki antibiyotiğin kombine kullanımı ile elde edilen; A, B ve C ile gösterilen sonuçlarla ilgili aşağıdaki açıklamalardan hangisi doğrudur? A, B, C A) Etkisiz, Antagonistik, Sinerjik B) Etkisiz, Sinerjik, Antagonistik …	D	Bu grafikte, farklı antibiyotik kombinasyonlarının bir bakteri popülasyonu üzerindeki etkileri zamanla gösterilmektedir. Antibiyotik-1'in tek başına kullanımı (mavi kesik çizgi) zamanla bakteri sayısının azalmasına neden olmuştur. Bu, antibiyotik-1'in etkili olduğunu gösterir. Antibiyotik-2'nin (siyah çizgi) tek başına kullanımı ise hemen hemen hiç bir etki göstermemiştir, yani etkisizdir. Antibi…	1	A	Analiz ve Cevap Grafikte, iki farklı antibiyotiğin (Antibiyotik-1 ve Antibiyotik-2) bakteri üremesi üzerindeki etkileri zamanla gösterilmiştir. Üç farklı kombinasyonun sonuçları A, B ve C olarak belirtilmiştir. Antibiyotiksiz kontrol: Bakteri sayısı hızla artar. Antibiyotik-1: Büyüme hızı azalır ancak tamamen durmaz. Antibiyotik-2: Büyüme hızı Antibiyotik-1'e benzer şekilde azalır. Şimdi kombinas…	0	B	Elde edilen zamana karşı üreme eğrilerine bakarak, iki antibiyotiğin kombinasyonunun etkilerini yorumlayabiliriz. A) Etkisiz: Antibiyotik-1 ve Antibiyotik-2'nin birlikte kullanımı, tek başlarına elde ettikleri etkiden daha düşük bir bakteri üremesi sağlamamıştır. Bu durum, kombinasyonun etkisiz olduğunu göster B) Sinerjik: Antibiyotik-1 ve Antibiyotik-2'nin birlikte kullanımı, tek başlarına elde …	0	D	Cevap: D) Antagonistik, Etkisiz, Sinerjik Açıklama: Grafikteki A noktasında, iki antibiyotik birlikte kullanıldığında bakteri üremesinin arttığı görülüyor. Bu durum, antagonistik etki olarak adlandırılır. B noktasında, iki antibiyotik birlikte kullanıldığında hiçbir etkisi olmadığı görülüyor. Bu durum, etkisiz olarak adlandırılır. C noktasında, iki antibiyotik birlikte kullanıldığında bakteri üre…	1	Basic Medical Sciences
58	D	3	Microbiology	Knowledge	VDRL testi ile ilgili aşağıdaki ifadelerden hangisi doğrudur? A) Sifiliz tanısında kullanılan özgül bir testtir. B) Treponema pallidum antijenleri kullanılarak yapılır. C) Enzim immünoassay (ELISA) temelli bir testtir. D) Tarama testi olarak ve tedavi takibinde kullanılabilir. E) Primer sifiliz enfeksiyonunda duyarlılığı yüksektir.	D	VDRL (Venereal Disease Research Laboratory) testi, sifiliz enfeksiyonunun tanısında kullanılan bir tarama testidir. Bu test, sifilizin neden olduğu Treponema pallidum bakterisi ile doğrudan ilgili olmayan, ancak enfeksiyonun neden olduğu hücresel hasara bağlı olarak vücutta oluşan antikorların (reaginlerin) varlığını tespit eder. VDRL, sifiliz enfeksiyonunun serolojik tanısında kullanılan birkaç …	1	D	Doğru cevap D) Tarama testi olarak ve tedavi takibinde kullanılabilir. VDRL (Venereal Disease Research Laboratory) testi, sifiliz tanısında kullanılan bir tarama testidir. Bu test, sifiliz enfeksiyonuna yanıt olarak vücutta oluşan nonspesifik antikorları tespit eder. Diğer ifadeler neden yanlıştır: A) Sifiliz tanısında kullanılan özgül bir testtir: VDRL testi sifiliz için spesifik değildir ve diğ…	1	A	A) Sifiliz tanısında kullanılan özgül bir testtir. Açıklama: VDRL (Venereal Disease Research Laboratory) testi, sifiliz tanısında yaygın olarak kullanılan bir serolojik testtir. Bu test, sifiliz ile ilişkili olmayan diğer hastalıklarda da pozitif sonuç verebilir, ancak sifiliz tanısında oldukça özgül bir testtir. VDRL testi, Treponema pallidum (sifiliz etkeni) enfeksiyonuna karşı oluşan antikorla…	0	D	Cevap: D) Tarama testi olarak ve tedavi takibinde kullanılabilir. Açıklama: VDRL (Venereal Disease Research Laboratory) testi, sifiliz tanısında kullanılan bir非özgül testtir. Bu test, Treponema pallidum'dan değil, serumda bulunan antikardiolipin antikorlarını tespit eder. ELISA temelli bir test değildir. VDRL testi, tarama testi olarak kullanılır ve tedavi takibinde de yararlanılır. Ancak, primer…	1	Basic Medical Sciences
59	A	5	Microbiology	Knowledge	Aşağıdaki toksin – bakteri eşleştirmelerinden hangisi yanlıştır? A) Enterotoksin – Salmonella Typhi B) Letal toksin – Bacillus anthracis C) Alfa toksin – Clostridium perfringens D) Panton-Valentine lökosidini – Staphylococcus aureus E) Dermonekrotik toksin – Bordetella pertussis	E	Toksik maddeler üreten bakteriler, enfeksiyonların patojenezinde önemli bir rol oynarlar. Bu toksinler, bakterinin neden olduğu hastalığın şiddetini ve türünü büyük ölçüde etkileyebilir. Yukarıda verilen eşleştirmeleri incelediğimizde: A) **Enterotoksin – Salmonella Typhi**: Salmonella Typhi, tifo ateşine neden olur ve çeşitli toksinler üretse de, "enterotoksin" terimi genellikle Escherichia coli…	0	A	Yanlış eşleştirme A) Enterotoksin – Salmonella Typhi'dir. Salmonella Typhi, tifo ateşine neden olan bir bakteridir ve başlıca patojenik faktörü enterotoksin değil, endotoksindir. Endotoksinler, gram negatif bakterilerin dış zarında bulunan lipopolisakkaritlerdir ve ateş, şok ve diğer sistemik semptomlara neden olabilirler. Diğer eşleştirmeler doğrudur: Letal toksin – Bacillus anthracis: Bacillus …	1	E	E) Dermonekrotik toksin – Bordetella pertussis Açıklama: Bordetella pertussis, boğmaca etkeni olan bir bakteridir ve çeşitli toksinleri üretir, ancak dermonekrotik toksin bunlardan biri değildir. Dermonekrotik toksin, genellikle Clostridium perfringens tip A tarafından üretilen bir toksin türüdür. Eşleştirmelerdeki diğer toksinler ve bakteriler aşağıdaki gibidir: 1. Enterotoksin – Salmonella Typh…	0	A	Cevap: A) Enterotoksin – Salmonella Typhi Açıklama: Enterotoksin, aslında E. coli tarafından üretilen bir toksindir. Salmonella Typhi, tifo ve paratifo etkenidir ve enterotoksin üretmez. Diğer seçeneklerdeki toksin-bakteri eşleştirmeleri doğrudur.	1	Basic Medical Sciences
60	B	4	Microbiology	Knowledge	I. Corynebacterium diphtheriae II. Bacillus anthracis III. Clostridioides difficile IV. Bordetella pertussis Yukarıdaki bakterilerden hangileri enfeksiyon bölgesinde yalancı zar oluşturabilir? A) I ve IV B) I ve III C) II ve IV D) I, III ve IV E) II, III ve IV	B	Enfeksiyon bölgesinde yalancı zar (pseudomembrane) oluşturabilen bakteriler, dokuda ciddi hasara ve iltihaplanmaya neden olur, bu durum tipik olarak belirli patojenlerle ilişkilidir. Verilen bakteriler arasından bu özelliğe sahip olanları inceleyelim: I. **Corynebacterium diphtheriae**: Difteri hastalığına neden olan bu bakteri, enfekte olduğu boğaz veya solunum yollarında tipik olarak yalancı za…	1	A	Doğru cevap A) I ve IV Yalancı zar, bakteriyel enfeksiyonlar sırasında oluşan ve ölü dokular, fibrin, beyaz kan hücreleri ve bakterilerden oluşan kalın, gri-beyaz bir yapıdır. Bu yapı genellikle mukozal yüzeylerde görülür. Yukarıdaki bakterilerden Corynebacterium diphtheriae (I) ve Bordetella pertussis (IV) enfeksiyon bölgesinde yalancı zar oluşturabilir: Corynebacterium diphtheriae: Difteri hast…	0	C	Bacillus anthracis (II) ve Bordetella pertussis (IV), enfeksiyon bölgesinde yalancı zar oluşturma potansiyeline sahip iki bakteridir. Bacillus anthracis, antraks hastalığının etkenidir ve enfekte hayvanların veya kontamine materyallerin temas etmesi sonucu insana bulaşabilir. Bu bakteri, deride yara oluşumuna neden olabilir ve bu yaraların etrafında yalancı zar olarak bilinen karakteristik siyah …	0	B	Cevap: B) I ve III Açıklama: Corynebacterium diphtheriae, difteri hastalığına neden olur ve enfeksiyon bölgesinde yalancı zar oluşturabilir. Clostridioides difficile, pseudomembranöz kolit hastalığına neden olur ve de enfeksiyon bölgesinde yalancı zar oluşturabilir. Diğer bakteriler (Bacillus anthracis, Bordetella pertussis) yalancı zar oluşturmaz.	1	Basic Medical Sciences
61	C	1	Microbiology	Case	İshal şikâyeti olan bir hastaya ait dışkı örneğinin direkt mikroskopik incelemesinde bol eritrosit ve bol lökosit izlenmesi durumunda aşağıdaki mikroorganizmalardan hangisinin etken olması en az olasıdır? A) Shigella dysenteriae B) Campylobacter jejuni C) Vibrio cholerae D) Enteroinvaziv Escherichia coli E) Yersinia enterocolitica	C	Bol eritrosit ve bol lökosit izlenmesi, genellikle invaziv bağırsak enfeksiyonlarını işaret eder. Bu tür enfeksiyonlar bağırsak duvarına zarar vererek iltihaplanmaya ve kanamaya yol açabilir. Seçeneklerdeki mikroorganizmaların her biri bağırsak enfeksiyonlarına neden olabilir, ancak semptomlara ve mikroskobik bulgulara göre en az olası etkeni belirleyelim: A) **Shigella dysenteriae**: Bu bakteri …	1	C	Dışkıda Eritrosit ve Lökosit Varlığı ve Olası Etkenler Bol eritrosit ve lökosit içeren bir dışkı örneği, bağırsaklarda iltihaplanma ve doku hasarını gösterir. Bu durum genellikle invaziv bakteriyel enfeksiyonlarla ilişkilidir. Verilen seçenekler arasında, Vibrio cholerae (C) ishal semptomlarına neden olurken dışkıda bol eritrosit ve lökosit görülmesine yol açması en az olası olanıdır. Vibrio chol…	1	E	Cevap: E) Yersinia enterocolitica Açıklama: Yersinia enterocolitica, genellikle akut gastroenterite neden olan bir bakteridir, ancak typically ile ilişkili değildir. kanlı ishal veya dışkıda yüksek seviyelerde iltihap hücreleri (eritrositler ve lökositler). Shigella dysenteriae, kampilobakter jejuni, Vibrio kolera ve enteroinvaziv E. coli ise, ishal vakalarında direkt mikroskopik incelemede bol m…	0	C	Cevap: C) Vibrio cholerae Açıklama: Vibrio cholerae, kolera hastalığına neden olur ve genellikle ishalde bol miktarda su ve elektrikli madde bulunur. Mikroskopik incelemede, eritrosit ve lökosit sayısı azdır. Diğer seçeneklerdeki mikroorganizmalar (Shigella dysenteriae, Campylobacter jejuni, Enteroinvaziv Escherichia coli, Yersinia enterocolitica), inflamatuar diyareye neden olur ve mikroskopik i…	1	Basic Medical Sciences
62	B	3	Microbiology	Case	Daha önce geçirdiği çeşitli enfeksiyonlar nedeniyle antibiyotik tedavileri aldığı öğrenilen 65 yaşındaki kadın hasta, yüksek ateş ve titreme yakınmalarıyla hastaneye yatırılıyor. Hastadan alınan kan kültüründen oksidaz negatif, DNaz pozitif, non-fermenter bir gram negatif basil izole ediliyor. İn vitro duyarlılık testinde etken bakterinin sefalosporinlere, karbapenemlere, aminoglikozitlere ve flo…	B	Tanımlanan klinik tablo ve laboratuvar bulguları, spesifik bazı özelliklere sahip bir gram-negatif basilin varlığını işaret ediyor. Bu bakteri, oksidaz negatif, DNaz pozitif ve non-fermenter özelliklere sahip olup, çeşitli yaygın antibiyotiklere dirençli ancak trimetoprim-sulfametoksazole (TMP-SMX) yüksek tedavi dozunda duyarlıdır. Bu özellikler dikkate alındığında, en olası etkeni belirleyelim: …	1	C	Antibiyotik Dirençli Gram Negatif Basil Enfeksiyonu Hastanın öyküsü, klinik bulguları ve izole edilen bakterinin özellikleri dikkate alındığında, bu tabloya yol açması en olası bakteri Acinetobacter baumannii kompleks (C)'dir. Neden Acinetobacter baumannii? Çoklu antibiyotik direnci: Acinetobacter baumannii, özellikle hastane ortamında gelişen ve birçok antibiyotiğe dirençli olan bir bakteridir. …	0	B	Cevap: B) Stenotrophomonas maltophilia Açıklama: Stenotrophomonas maltophilia, özellikle bağışıklık sistemi zayıf veya önceki antibiyotik tedavileri olan bireylerde nosokomiyal enfeksiyonlara neden olabilen bir gram negatif bakteridir. S. maltophilia, tarif edilen durumda bahsedilen antibiyotiklere direnç profili ile uyumludur; sefalosporinlere, karbapenemlere, aminoglikozitlere ve florokinolonla…	1	B	Cevap: B) Stenotrophomonas maltophilia Açıklama: Stenotrophomonas maltophilia, oksidaz negatif, DNaz pozitif, non-fermenter bir gram negatif basildir. Ayrıca, bu bakteri genellikle sefalosporinlere, karbapenemlere, aminoglikozitlere ve florokinolonlara dirençli, ancak trimetoprim-sulfametoksazole yüksek tedavi dozunda duyarlıdır. Diğer seçeneklerdeki bakteriler (Burkholderia cepacia kompleks, Aci…	1	Basic Medical Sciences
63	E	5	Microbiology	Knowledge	Hücre duvarında bol miktarda protein A bulunan Staphylococcus aureus Cowan I suşunun taşıyıcı olarak kullanıldığı aglütinasyon yöntemi aşağıdakilerden hangisidir? A) Lateks aglütinasyon B) İndirekt aglütinasyon C) Pasif aglütinasyon D) Hemaglütinasyon E) Koaglütinasyon	E	Staphylococcus aureus Cowan I suşu, hücre duvarında bol miktarda protein A içerdiği için özellikle bazı immünolojik testlerde kullanılır. Protein A, insan IgG'sinin Fc bölgesine bağlanma özelliğine sahiptir. Bu özelliği nedeniyle, Protein A içeren Staphylococcus aureus suşları, antikor-antijen komplekslerini aglütine etmek (topaklaştırmak) için kullanılır. Bu bağlamda, bu suşun kullanıldığı aglüt…	1	E	Staphylococcus aureus Cowan I ve Aglütinasyon Yöntemi Hücre duvarında bol miktarda protein A bulunan Staphylococcus aureus Cowan I suşu, koaglütinasyon (E) yönteminde taşıyıcı olarak kullanılır. Protein A ve Koaglütinasyon: Protein A: Staphylococcus aureus Cowan I suşunun hücre duvarında bulunan protein A, immünoglobulin G'nin (IgG) Fc bölgesine yüksek afinite ile bağlanır. Koaglütinasyon: Bu yön…	1	C	Cevap: C) Pasif aglütinasyon Açıklama: Pasif aglütinasyon testi, bir antijenin (bu durumda Staphylococcus aureus Cowan I suşundaki protein A), antijene özgü antikorlara bağlanarak antijeni immün küreğe (aglütinat) aglütine etmesine (bir araya getirmesine) dayalıdır. Protein A, IgG immunoglobulinine güçlü bir şekilde bağlanan bir hücre duvarı bileşenidir. Testte, hastadan alınan serumdaki spesifik…	0	C	C) Pasif aglütinasyon Açıklama: Staphylococcus aureus Cowan I suşu, protein A bakımından zengin bir hücre duvarına sahiptir. Bu özellik, antikorları bağlamaya yardımcı olur. Pasif aglütinasyon yönteminde, taşınır partiküller (bu durumda S. aureus Cowan I) antikorları bağlar ve sonra da antijenleri bağlamak için kullanılır.	0	Basic Medical Sciences
64	E	2	Microbiology	Knowledge	CCR5 ko-reseptörüne bağlanarak HIV-1 in konak hücreye girişini engelleyen antiviral ilaç aşağıdakilerden hangisidir? A) Lamivudine B) Raltegravir C) Nevirapine D) Enfuvirtide E) Maraviroc	E	CCR5 ko-reseptörüne bağlanarak HIV-1'in konak hücreye girişini engelleyen antiviral ilaç **Maraviroc**'tur. Bu mekanizma, HIV-1'in hücreye girişini engelleyerek enfeksiyonun yayılmasını önler. Maraviroc, özellikle CCR5-tropik HIV-1 suşlarına karşı etkilidir ve bu yüzden bu suşların neden olduğu enfeksiyonların tedavisinde kullanılır. Bu nedenle doğru cevap: E) **Maraviroc**.	1	E	HIV-1 Girişini Engelleyen Antiviral İlaç CCR5 ko-reseptörüne bağlanarak HIV-1'in konak hücreye girişini engelleyen antiviral ilaç Maraviroc (E)'dir. Maraviroc ve CCR5 Engellemesi: CCR5: HIV-1 enfeksiyonu için gerekli olan önemli bir ko-reseptördür. Maraviroc: CCR5 antagonisti olarak işlev görür, yani CCR5 reseptörüne bağlanır ve HIV-1'in bu reseptörü kullanarak konak hücreye girmesini engeller. D…	1	E	Cevap: E) Maraviroc Açıklama: Maraviroc, CCR5 reseptör antagonistleri olarak bilinen bir ilaç sınıfına aittir ve HIV-1 (Human Immunodeficiency Virus tip 1) enfeksiyonunun tedavisinde kullanılır. HIV-1, konakçı hücrelere girmek için CCR5 ko-reseptörünü ve CD4 reseptörünü kullanır. Maraviroc, CCR5 reseptörüne bağlanarak HIV-1'in bu reseptöre bağlanmasını ve hücreye girmesini engeller. Bu şekilde, H…	1	E	E) Maraviroc Açıklama: Maraviroc, CCR5 ko-reseptörüne bağlanarak HIV-1'in konak hücreye girişini engelleyen bir entry inhibitörüdür. Bu ilaç, HIV-1'in CCR5 ko-reseptörünü kullanarak konak hücreye giriş yapmasına engel olur.	1	Basic Medical Sciences
65	B	5	Microbiology	Case	I. Serotip tayini II. Genotip tayini III. Viral yük tayini IV. Antikor titresi tayini Kronik hepatit C virus enfeksiyonu tanısı almış bir hastada tedavi protokolünü ve süresini belirlemek için, yukarıdaki tetkiklerden hangilerinin birlikte istenmesi en uygundur? A) I ve III D) II ve IV B) II ve III C) I ve IV E) III ve IV	B	Kronik hepatit C virüs (HCV) enfeksiyonu tanısı almış bir hastada, tedavi protokolünü ve süresini belirlemek için en önemli faktörlerden biri virüsün genotipinin belirlenmesi ve hastanın viral yükünün ölçülmesidir. Bu bilgiler, tedavinin türünü, süresini ve potansiyel yanıtını tahmin etmede kritik öneme sahiptir. Şimdi her bir testin önemini açıklayalım: I. **Serotip tayini**: HCV'nin serotipinin…	1	C	Kronik Hepatit C Tedavisi ve Gerekli Testler Kronik hepatit C virus enfeksiyonu tanısı almış bir hastada tedavi protokolünü ve süresini belirlemek için genotip tayini (II) ve viral yük tayini (III) birlikte istenmelidir. Neden Genotip ve Viral Yük Tayini? Genotip tayini (II): Hepatit C virusunun farklı genotipleri vardır ve bu genotipler tedaviye farklı yanıt verirler. Bu nedenle, uygun tedavi re…	0	B	Cevap: B) II ve III Açıklama: Kronik hepatit C virüsü (HCV) enfeksiyonunun yönetimi ve tedavisi için, hem viral genotipin hem de viral yükün belirlenmesi kritik öneme sahiptir. - Genotip tayini (II): HCV'nin farklı genotipleri farklı coğrafi bölgelerde baskınlık gösterir ve her genotip farklı alt tiplere ayrılır. Genotip tayini, hastaya verilecek spesifik tedavinin seçiminde yönlendirici olur. Fa…	1	B	B) II ve III Açıklama: Kronik hepatit C virus enfeksiyonu tanısı almış bir hastada tedavi protokolünü ve süresini belirlemek için, genotip tayini (II) ve viral yük tayini (III) birlikte istenmesi en uygundur. Genotip tayini, hastalık tedavisinde hangi ilaç grubunun kullanılacağını belirlerken, viral yük tayini ise hastalık şiddetini ve tedavi yanıtını değerlendirir.	1	Basic Medical Sciences
66	A	5	Microbiology	Knowledge	Aşağıdakilerden hangisinin human papillomavirus tip-6 ve tip-11 ile ilişkili olması en az olasıdır? A) Epidermoid kist B) Konjunktival papillomlar C) Rekürren respiratuvar papillomatozis D) Kondiloma aküminata E) Servikal intraepiteliyal neoplazi	E	Human Papillomavirus (HPV) tip-6 ve tip-11, düşük riskli HPV tipleri arasında yer alır ve özellikle benign lezyonlarla ilişkilendirilirler. Bu tipler, genital siğiller (kondiloma aküminata) ve rekürren respiratuvar papillomatozis gibi durumlarla sıkça ilişkilendirilir. Konjunktival papillomlar da HPV enfeksiyonlarının gözlemlenebileceği yerlerden biridir. Ancak, servikal intraepiteliyal neoplazi …	0	E	HPV Tip 6 ve 11 ile İlişkili Hastalıklar Human papillomavirus (HPV) tip 6 ve 11, genellikle iyi huylu lezyonlarla ilişkilendirilir. Verilen seçenekler arasında, servikal intraepiteliyal neoplazi (E), HPV tip 6 ve 11 ile ilişkili olması en az olası olanıdır. HPV Tip 6 ve 11 ile İlişkili Lezyonlar: Kondiloma aküminata (D): Genital siğiller olarak da bilinir, HPV tip 6 ve 11'in en sık neden olduğu l…	0	A	Cevap: A) Epidermoid kist Açıklama: Human Papillomavirus (HPV) tip-6 ve tip-11, genellikle mukokütanöz lezyonlarla ilişkili olan HPV türleri ile ilişkilendirilir. HPV tip-6 ve tip-11'in neden olduğu en yaygın durumlar şunlardır: - Kondiloma aküminata (D seçeneği): HPV ile ilişkili en yaygın lezyon tipidir. Kondilomlar, anogenital bölgede (penis, vulva, serviks, anüs) veya ağız, boğaz gibi mukozal…	1	A	A) Epidermoid kist Açıklama: Human papillomavirus (HPV) tip-6 ve tip-11, genellikle genital bölge ve ağız-boğaz bölgesinde oluşan benign lezyonlarla ilişkili olmaktadır. Epidermoid kist, deri altında oluşan bir kist türüdür ve HPV ile ilişkisi yoktur. Diğer seçeneklerin hepsi HPV tip-6 ve tip-11 ile ilişkili olabilir.	1	Basic Medical Sciences
67	D	4	Microbiology	Knowledge	Primer enfeksiyon sonrası monositlerde latent kalan herpesvirus aşağıdakilerden hangisidir? A) HSV-2 B) HHV-8 C) EBV D) CMV E) VZV	D	Primer enfeksiyon sonrası monositlerde latent kalmak, belirli herpesvirüslerin karakteristik bir özelliğidir. Herpesvirüs ailesi içinde, Epstein-Barr virüsü (EBV) ve Sitomegalovirüs (CMV) gibi virüsler, enfeksiyon sonrası vücutta latent (uyku halinde) kalabilirler. EBV, genellikle B hücrelerinde latent kalırken; CMV, monositler ve makrofajlar da dahil olmak üzere daha geniş bir hücre yelpazesinde…	1	D	Monositlerde Latent Kalan Herpesvirus Primer enfeksiyon sonrası monositlerde latent kalan herpesvirus, CMV (D) yani Sitomegalovirüstür. CMV ve Monositlerde Latent Kalma: CMV, yaygın bir herpesvirüstür ve enfekte kişilerin çoğunda semptomlara neden olmaz. Primer enfeksiyon sonrası, CMV monositler, makrofajlar ve diğer hücrelerde latent kalabilir. Bağışıklık sistemi baskılandığında, latent CMV reak…	1	C	Cevap: C) EBV Açıklama: Epstein-Barr virüsü (EBV), herpesvirus ailesinin bir üyesidir ve primer enfeksiyon sonrası monositlerde latent kalmasıyla bilinir. EBV, insanda yaygın olarak bulunan bir virüstür ve genellikle çocukluk döneminde asemptomatik veya hafif semptomlarla primer enfeksiyona neden olur. EBV'nin primer enfeksiyonu genellikle çocukluk veya ergenlik döneminde gerçekleşir ve enfekte b…	0	C	C) EBV Açıklama: Epstein-Barr Virus (EBV), primer enfeksiyon sonrasında monositlerde latent kalır. EBV, B lenfositlerinde de latent kalabilir, ancak monositlerdeki latentliği daha karakteristiktir. Diğer seçeneklerin latency profilleri farklıdır.	0	Basic Medical Sciences
68	C	3	Microbiology	Knowledge	Aşağıdaki antifungal ilaçlardan hangisi, sitokrom P-450’ye bağlı 14-α-demetilaz enzimine bağlanarak lanosterolden ergosterol sentezini inhibe eder? A) Amfoterisin B B) Kaspofungin C) İtrakonazol D) Flusitozin E) Griseofulvin	C	Sitokrom P-450’ye bağlı 14-α-demetilaz enzimine bağlanarak lanosterolden ergosterol sentezini inhibe eden antifungal ilaçlar azoller grubuna aittir. Ergosterol, fungal hücre zarının temel bir bileşenidir ve bu yoldaki inhibisyon fungal hücre zarının bütünlüğünü bozarak mantarın büyümesini ve çoğalmasını engeller. Bu mekanizma, azol antifungallerin temel etki mekanizmasıdır. A) **Amfoterisin B**: …	1	C	Ergosterol Sentezini Engelleyen Antifungal İlaç Sitokrom P-450'ye bağlı 14-α-demetilaz enzimine bağlanarak lanosterolden ergosterol sentezini inhibe eden antifungal ilaç İtrakonazol (C)'dir. Ergosterol ve Antifungal Etki Mekanizması: Ergosterol: Mantar hücre zarının temel bir bileşenidir ve hücre zarının bütünlüğü ve işlevi için gereklidir. 14-α-demetilaz enzimi: Ergosterol sentezinde önemli bir …	1	E	Cevap: E) Griseofulvin Açıklama: Griseofulvin, antifungal bir ilaçtır ve mantar hücre duvarının ana bileşeni olan ergosterolün sentezini inhibe ederek mantar enfeksiyonlarıyla mücadele eder. Ergosterol, mantar hücre zarının bütünlüğü ve fonksiyonu için kritiktir. Griseofulvin, mantar hücresindeki mikrotübülleri hedef alarak etkisini gösterir. Mikrotübüller, mantar hücresinin bölünmesi ve büyümesi…	0	C	C) İtrakonazol Açıklama: İtrakonazol, azol grubu bir antifungal ilaçtır ve sitokrom P-450'ye bağlı 14-α-demetilaz enzimine bağlanarak lanosterolden ergosterol sentezini inhibe eder. Bu sayede, fungal hücre zarının ergosterol içeriğini azaltır ve hücrenin ölümüne neden olur.	1	Basic Medical Sciences
69	E	4	Microbiology	Case	Tek bacakta, çok yavaş ilerlemiş olduğu belirtilen, verrüköz, karnabahar benzeri görünümde lezyonlar nedeniyle başvuran hastadan alınan biyopsinin mikroskopik incelemesinde, koyu kahverengi renkli, tomurcuklanma göstermeyen, büyük, kalın duvarlı, enine ve boyuna septumlu, yuvarlak, muriform hücreler görülüyor. Bu hastada biyopsi örneğinden yapılan kültürde üremesi en olası etken aşağıdakilerden h…	E	Biyopsi örneğinde tarif edilen mikroskopik bulgular - koyu kahverengi renkli, tomurcuklanma göstermeyen, büyük, kalın duvarlı, enine ve boyuna septumlu, yuvarlak, muriform (çok biçimli) hücreler - kromoblastomikozun karakteristik özellikleridir. Kromoblastomikoz, çeşitli dematiaceous (koyu pigmentli) mantarlar tarafından neden olunan kronik bir deri enfeksiyonudur. En yaygın etkenleri arasında **…	1	E	Mikroskopik Bulgular ve Olası Etken Biyopsi örneğindeki koyu kahverengi renkli, septumlu, muriform hücreler, dematiaceous mantar enfeksiyonunu düşündürmektedir. Verilen seçenekler arasında bu özellikteki etken Fonsecaea pedrosoi (E)'dir. Fonsecaea pedrosoi ve Kromoblastomikoz: Fonsecaea pedrosoi: Dematiaceous mantar grubuna aittir ve genellikle tropikal ve subtropikal bölgelerde bulunur. Kromobla…	1	E	Cevap: E) Fonsecaea pedrosoi Açıklama: Tarif edilen klinik tablo ve mikroskopik bulgular, Fonsecaea pedrosoi tarafından neden olunan kromomikoz hastalığı ile tutarlıdır. Kromomikoz, genellikle tropikal ve subtropikal bölgelerde görülen bir mantar enfeksiyonudur. Fonsecaea pedrosoi, Chromomycetes ailesine ait bir mantar türüdür ve toprakta bulunur. Enfeksiyon genellikle travma sonucu mantar sporla…	1	E	E) Fonsecaea pedrosoi Açıklama: Mikroskopik incelemede görülen karakteristik hücreler, Chromoblastomycosis'tan sorumlu olan etkenlerin (Fonsecaea pedrosoi gibi) tipik morfolojisidir. Bu hastalık, kronik, verrüköz, karnabahar benzeri lezyonlar meydana getirir ve genellikle tek bacakta görülür.	1	Basic Medical Sciences
70	C	4	Microbiology	Knowledge	Aşağıdakilerden hangisinin tinea unguium etkenleri arasında yer alması en az olasıdır? A) Scytalidium dimidiatum B) Scopulariopsis brevicaulis C) Hortaea werneckii D) Trichophyton rubrum E) Epidermophyton floccosum	C	Tinea unguium, tırnak mantar enfeksiyonlarına verilen isimdir ve genellikle dermatofitler tarafından neden olunur. Dermatofitler, keratinize dokularda (örneğin, cilt, saç ve tırnaklarda) enfeksiyonlara neden olan bir mantar grubudur. **Trichophyton rubrum** ve **Epidermophyton floccosum** gibi türler, tinea unguium'un en yaygın nedenlerindendir. **Scopulariopsis brevicaulis** ve **Scytalidium dim…	1	E	Tinea Unguium Etkenleri ve Olasılıklar Tinea unguium, daha yaygın olarak tırnak mantarı olarak bilinen bir enfeksiyondur. Seçeneklerde verilen mantarların çoğu tırnak mantarına neden olabilir, ancak bazıları diğerlerinden daha yaygındır. İşte her seçeneğin olasılığı hakkında bir analiz: A) Scytalidium dimidiatum: Bu mantar tırnak enfeksiyonlarına neden olabilir, ancak diğer seçeneklere göre daha …	0	C	Cevap: C) Hortaea werneckii Açıklama: Tinea unguium, tırnakların fungal enfeksiyonudur ve genellikle Trichophyton, Microsporum ve Epidermophyton cinslerinden dermatofitik mantarlar tarafından neden olur. - Trichophyton rubrum (D seçeneği), tinea unguiumun en sık görülen etkenidir ve ayak tırnaklarının enfeksiyonundan sorumludur. - Epidermophyton floccosum (E seçeneği), tinea unguiuma neden olabil…	1	E	E) Epidermophyton floccosum Açıklama: Epidermophyton floccosum, tinea unguium etkeni değildir. Bu fungus, genellikle tinea pedis ve tinea cruris gibi deri enfeksiyonlarına neden olur. Diğer seçeneklerin hepsi tinea unguium etkenleri arasındadır.	0	Basic Medical Sciences
71	B	2	Microbiology	Knowledge	Aşağıdaki parazitlerden hangisinin neden olduğu hastalığın tanısı için en uygun yöntem kas biyopsisidir? A) Toxoplasma gondii B) Trichinella spiralis C) Trichuris trichiura D) Onchocerca volvulus E) Taenia saginata	B	Kas biyopsisi, parazitin kas dokusuna yerleştiği durumlarda tanı koymada en uygun yöntemdir. Bu bağlamda, **Trichinella spiralis** neden olduğu hastalık olan trişinellozis, parazitin kas dokusunda kistler oluşturduğu bir hastalıktır. Trichinella spiralis, enfekte ettiği hayvanın etinin yenmesiyle insanlara bulaşır ve insanın iskelet kaslarına yerleşerek orada kistler oluşturur. Bu nedenle, Trichi…	1	B	Parazit Tanısında Kas Biyopsisi Parazitlerin tanısı için çeşitli yöntemler kullanılır, ancak kas biyopsisi bazı spesifik parazitler için özellikle yararlıdır. İşte seçeneklerin analizi: A) Toxoplasma gondii: Serolojik testler (kan testi) genellikle teşhis için yeterlidir. Kas biyopsisi nadiren gereklidir. B) Trichinella spiralis: Kas biyopsisi, Trichinella spiralis için altın standart teşhis yönt…	1	B	Cevap: B) Trichinella spiralis Açıklama: Trichinella spiralis, trişinellozise neden olan bir parazittir ve bu hastalığın tanısı için kas biyopsisi en uygun yöntemdir. Trichinella spiralis, enfekte et ürünlerinin tüketilmesiyle insana bulaşır. Larvalar bağırsak duvarından geçerek kan dolaşımına girer ve sonunda iskelet kasında yerleşir. Larvalar kas dokusunda kapsüller içinde kistleşir ve erişkin …	1	B	B) Trichinella spiralis Açıklama: Trichinella spiralis, trichinellosis hastalığına neden olur ve kas dokusunda bulunur. Kas biyopsisinde, parazitin larvaları gözlemlenebilir. Diğer seçeneklerin tanısında kas biyopsisinden daha farklı yöntemler kullanılır.	1	Basic Medical Sciences
72	A	3	Microbiology	Knowledge	Aşağıdaki protozoon enfeksiyonlarından hangisinin tanısında aside dirençli boyama yönteminin kullanılması en uygundur? A) Cyclospora cayetanensis B) Babesia microti C) Toxoplasma gondii D) Trypanosoma brucei rhodesiense E) Entamoeba histolytica	A	Asid dirençli boyama yöntemi (örneğin, Ziehl-Neelsen boyama), bazı mikroorganizmaların, özellikle de asit ortamında boyasının çıkmaması özelliği sayesinde tanımlanmasında kullanılan bir yöntemdir. Bu yöntem, tipik olarak mikobakterilerin tanısında kullanılmasının yanı sıra, bazı protozoon enfeksiyonlarının tanısında da kullanılabilir. A) **Cyclospora cayetanensis**'in oositleri, asid dirençli boy…	1	A	Aside Dirençli Boyama ve Protozoon Enfeksiyonları Aside dirençli boyama, bazı parazitlerin hücre duvarlarındaki yapısal özelliklerden dolayı asit ve alkolle renk giderici maddelere karşı direnç göstermelerini sağlayan bir boyama tekniğidir. Bu yöntem özellikle mikobakteriler gibi bazı bakteri türleri ve parazitler için yararlıdır. İşte seçeneklerin analizi: A) Cyclospora cayetanensis: Aside diren…	1	B	Cevap: B) Babesia microti Açıklama: Babesia microti, babesiyozise neden olan bir protozoondur ve tanısı için aside dirençli boyama yöntemi en uygun yaklaşımdır. Babesia microti, kırmızı kan hücrelerini enfekte eden bir parazittir ve hastalarda anemi, yorgunluk, ateş ve kas ağrıları gibi semptomlara neden olabilir. Babesia mikropları, kırmızı kan hücrelerinin içinde parazitlenir ve aside dirençli …	0	A	A) Cyclospora cayetanensis Açıklama: Cyclospora cayetanensis, aside dirençli boyama yönteminin kullanıldığı protozoon enfeksiyonudur. Bu yöntem, Cyclospora oocystlarını boyar ve böylece tanı konulabilir.	1	Basic Medical Sciences
73	E	5	Microbiology	Knowledge	Maternal IgG’nin plasentadan fetüse taşınmasında görev alan spesifik reseptör aşağıdakilerden hangisidir? A) FcyRIIA B) FcyRI C) FcyRIIB D) FcyRIIIA E) FcRn	E	Maternal IgG'nin plasentadan fetüse taşınmasında görev alan spesifik reseptör, neonatal Fc reseptörü (FcRn) olarak bilinir. FcRn, IgG antikorlarının hem korunmasını hem de transferini sağlayarak maternal antikorların fetüse geçişini mümkün kılar. Bu mekanizma sayesinde, doğumdan önce fetüs anneden gelen antikorlar aracılığı ile pasif bağışıklık kazanır. Bu nedenle, doğru seçenek: E) FcRn.	1	E	Maternal IgG Taşınmasında Rol Oynayan Reseptör Annenin IgG antikorlarının plasentadan fetüse taşınmasında rol oynayan spesifik reseptör E) FcRn'dir (Neonatal Fc reseptörü). Diğer reseptör seçenekleri farklı bağışıklık hücrelerinde farklı fonksiyonlara sahiptir: FcyRIIA, FcyRI, FcyRIIB, ve FcyRIIIA: Bunlar çeşitli bağışıklık hücreleri üzerinde bulunan Fc gama reseptörleridir ve bağışıklık kompleks…	1	E	Cevap: E) FcRn Açıklama: FcRn (Neonatal Fc Receptor), maternal IgG'nin plasentadan fetüse taşınmasından sorumlu spesifik reseptördür. FcRn, IgG immünglobulinlerinin korunması ve taşınmasında önemli bir rol oynar. Plasentada bulunan FcRn reseptörleri, maternal kan dolaşımındaki IgG'yi bağlar ve fetüsün kan dolaşımına geçirir. Bu süreç, fetüsün pasif bağışıklık kazanmasını sağlar ve doğumdan sonra …	1	E	E) FcRn Açıklama: FcRn (neonatal Fc receptor), maternal IgG'nin plasentadan fetüse taşınmasında görev alan spesifik reseptördür. Bu reseptör, IgG'yi bağlar ve onu plasenta üzerinden fetusa taşır.	1	Basic Medical Sciences
74	B	5	Microbiology	Knowledge	Patern tanıyan reseptörler (PRR) tarafından tanınan tehlikeyle ilişkili moleküler paternler (DAMP) esas olarak aşağıdakilerin hangisinden kaynaklanır? A) Apoptotik hücreler C) Prokaryotik hücreler E) Viruslar B) Nekrotik hücreler D) Fagositik hücreler E) Viruslar	B	Tehlikeyle ilişkili moleküler paternler (DAMP'lar), vücutta hasar veya stres durumunda kendi hücrelerimizden salınan moleküllerdir. Bu moleküller, hasar görmüş veya ölmekte olan hücreler tarafından serbest bırakılır ve patern tanıyan reseptörler (PRR) tarafından tanınarak, vücudun hasara veya enfeksiyona karşı bağışıklık yanıtını tetikler. Apoptotik hücreler genellikle sessiz bir ölüm süreci geçi…	1	B	DAMP'lerin Kaynağı Patern tanıyan reseptörler (PRR) tarafından tanınan tehlikeyle ilişkili moleküler paternler (DAMP), esas olarak B) Nekrotik hücrelerden kaynaklanır. Diğer seçenekler ise şunlardır: A) Apoptotik hücreler: Kontrollü bir hücre ölümü şekli olan apoptoz sırasında, hücre içeriği düzgün bir şekilde paketlenir ve bağışıklık sistemini tetiklemez. C) Prokaryotik hücreler: Bakteriler gibi…	1	B	Cevap: B) Nekrotik hücreler Açıklama: Tehlikeyle ilişkili moleküler paternler (DAMP), genellikle nekrotik hücrelerden (B seçeneği) kaynaklanır ve vücudun kendi hücrelerinin hasar görmüş veya ölü olduğu sinyalini gönderir. Nekroz, hücre ölümünün bir biçimidir ve hücresel strese veya travmaya yanıt olarak meydana gelebilir. Nekrotik hücreler, hücre zarının parçalanmasına ve hücrenin içeriğinin çevr…	1	B	B) Nekrotik hücreler Açıklama: Patern tanıyan reseptörler (PRR) tarafından tanınan tehlikeyle ilişkili moleküler paternler (DAMP), esas olarak nekrotik hücrelerden kaynaklanır. Nekroz, hücre ölümünün bir türüdür ve bu süreçte, hücre içi bileşenler dışarıya sızar ve PRR'ler tarafından tanınır.	1	Basic Medical Sciences
75	E	3	Microbiology	Knowledge	Uyarılmış T hücrelerde eksprese olan ve CD28 molekülü ile yapısal benzerliği nedeniyle dendritik hücrelerdeki ko-stimülatörlere bağlanarak T hücre aktivasyonunu inhibe eden molekül aşağıdakilerden hangisidir? A) CD80 D) CD22 B) B7-2 C) CD40 E) CTLA-4	E	Uyarılmış T hücrelerde eksprese olan ve T hücre aktivasyonunu inhibe eden molekül, CTLA-4 (Cytotoxic T-Lymphocyte Associated protein 4)’tür. CTLA-4, CD28 molekülü ile yapısal benzerliğe sahiptir ve dendritik hücrelerdeki ko-stimülatör moleküller olan B7-1 (CD80) ve B7-2 (CD86)’ya bağlanarak T hücre aktivasyonunu inhibe eder. Bu inhibisyon mekanizması, bağışıklık sisteminin aşırı aktive olmasını ö…	1	E	T Hücre Aktivasyonunu İnhibe Eden Molekül Uyarılmış T hücrelerde eksprese olan ve CD28 molekülü ile yapısal benzerliği nedeniyle dendritik hücrelerdeki ko-stimülatörlere bağlanarak T hücre aktivasyonunu inhibe eden molekül E) CTLA-4'tür (Sitotoksik T lenfosit antijeni 4). Diğer seçenekler ise şunlardır: A) CD80 ve B) B7-2: Bunlar, dendritik hücreler üzerinde bulunan ko-stimülatör moleküllerdir ve…	1	E	Cevap: E) CTLA-4 Açıklama: CTLA-4 (Sitotoksik T Lenfosit Antijen-4), uyarılmış T hücrelerinde eksprese olan ve T hücre aktivasyonunu inhibe eden bir moleküldür. CTLA-4, CD28 molekülüyle yapısal benzerlik gösterir ve dendritik hücreler ve diğer antijen sunan hücreler üzerindeki B7-1 (CD80) ve B7-2 (CD86) ko-stimülatuar moleküllere bağlanır. Ancak, CD28'in aksine, CTLA-4 T hücre aktivasyonunu inhib…	1	E	E) CTLA-4 Açıklama: CTLA-4 (Cytotoxic T-Lymphocyte Associated Protein 4), uyarılmış T hücrelerinde eksprese olan ve CD28 molekülü ile yapısal benzerliği nedeniyle dendritik hücrelerdeki ko-stimülatörlere (CD80 ve CD86) bağlanarak T hücre aktivasyonunu inhibe eden moleküldür.	1	Basic Medical Sciences
76	E	4	Microbiology	Case	Sepsis düşünülen bir hastanın ayrı venlerinden alınarak gönderilen iki set kan kültürünün birinde aşağıdaki bakterilerden hangisinin üremesi durumunda, üreyen bakterinin etken olduğunu söyleyebilmek için diğer kültürde de aynı bakterinin üremesi gerekir? A) Streptococcus pneumoniae B) Francisella tularensis C) Staphylococcus aureus D) Brucella melitensis E) Cutibacterium acnes	E	Sepsis düşünülen bir hastada, kan kültüründe üreyen bakterinin enfeksiyonun gerçek etkeni olup olmadığını değerlendirmek, bazen üreyen mikroorganizmanın doğası ve yaygın olarak bilinen kontaminant (bulaşık) mikroorganizmaların karakteristiklerine bağlıdır. Kontaminasyon, özellikle cilt florasının bir parçası olan bakterilerin kan kültürü örneklerine kazara bulaşmasıyla meydana gelir. E) **Cutibac…	1	E	Kontaminasyon Riski ve Bakteri Tanısı Sepsis şüphesi olan bir hastanın kan kültüründe bazı bakteriler üremesi durumunda, bu bakterilerin gerçek etken mi yoksa kontaminasyon mu olduğunu ayırt etmek önemlidir. Genel olarak, kontaminasyon riski düşük olan bakteriler, tek bir kan kültüründe üremeleri durumunda bile gerçek etken olarak kabul edilebilir. Ancak, kontaminasyon riski yüksek olan bakterile…	1	D	Cevap: D) Brucella melitensis Açıklama: Brucella melitensis, brusellozise neden olan bir bakteridir ve sepsis düşünülen bir hastada tanısı için dikkatli bir yaklaşım gerektirir. Brucella melitensis, insanlarda brusellozise neden olabilen bir gram negatif bakteridir. Brusellozis, zoonotik bir hastalık olup, genellikle hayvanlardan insana bulaşır ve ciddi bir sistemik enfeksiyona yol açabilir. Brus…	0	D	D) Brucella melitensis Açıklama: Brucella melitensis, bir zoonotik bakteri olup, kan kültüründe üreme göstermesi durumunda, diğer kültürde de aynı bakterinin üremesi gerekir ki, etken olduğunu söyleyebilelim. Bu, bruselloz tanısı için önemlidir. Diğer seçeneklerin çoğu, kontaminasyon olasılığı daha yüksek olduğundan, tek bir kültürde üreme göstermesi yeterli değildir.	0	Basic Medical Sciences
77	C	2	Pathology	Knowledge	Aşağıdaki birikimlerden hangisi, hücre fonksiyonlarına belirgin zarar vermemekle birlikte serbest radikal hasarını göstermektedir? A) α1-antitripsin B) Amiloid C) Lipofuskin D) Hemosiderin E) Kolesterol	C	Serbest radikal hasarını gösteren ve hücre fonksiyonlarına belirgin zarar vermemekle birlikte hücre içinde biriken madde, **lipofuskin**'dir. Lipofuskin, hücrenin yaşlanma pigmenti olarak da bilinir ve lipid peroksidasyonunun bir sonucu olarak hücre içinde birikir. Bu pigment, özellikle uzun ömürlü hücrelerde ve yaşlanan dokularda görülür. Lipofuskin birikimi, serbest radikallerin neden olduğu ha…	1	C	Hücre Hasarını Gösteren Birikimler Verilen seçenekler arasından, C) Lipofuskin hücre fonksiyonlarına belirgin zarar vermemekle birlikte serbest radikal hasarını gösteren bir birikimdir. Diğer seçeneklerin etkileri ise şöyledir: A) α1-antitripsin: Bu proteinin eksikliği akciğer ve karaciğer hastalıklarına neden olabilir. B) Amiloid: Bu proteinin birikimi Alzheimer hastalığı ve diğer amiloidozlara …	1	C	Cevap: C) Lipofuscin Açıklama: Lipofuscin, hücrelerde biriken ve serbest radikal hasarına işaret eden sarı-kahverengi, fluoresan bir pigmenttir. Bununla birlikte, lipofuscin birikimi hücre fonksiyonlarına belirgin zarar vermez. Lipofuscin, hücre metabolizmasının bir yan ürünüdür ve kısmen okside olmuş protein ve lipidlerin birikmesinden oluşur. Yaşlanma sürecinde, özellikle mitokondrilerin enerji…	1	C	C) Lipofuskin Açıklama: Lipofuskin, serbest radikal hasarına bağlı olarak oluşan bir pigmenttir. Hücre fonksiyonlarına belirgin zarar vermez, ancak serbest radikal hasarını gösterir. Diğer seçeneklerin çoğu, hücre fonksiyonlarına zarar verebilecek birikimlerdir.	1	Basic Medical Sciences
78	D	4	Pathology	Knowledge	I. Endotel II. Nötrofil III. T hücresi L-selektin adezyon molekülü yukarıdaki hücrelerin hangilerinde bulunur? A) Yalnız I B) Yalnız II C) I ve III D) II ve III E) I, II ve III	D	L-selektin, bir adezyon molekülüdür ve özellikle lökositlerin vasküler endotele bağlanması ve vücudun çeşitli bölgelerine göç etmesi sırasında önemli bir rol oynar. L-selektin, özellikle lökositlerin yüzeyinde ifade edilir ve bu hücrelerin vasküler endotele yapışmasına ve daha sonra inflamasyon bölgesine göç etmesine olanak tanır. I. **Endotel**: L-selektin, tipik olarak endotel hücreleri üzerind…	1	A	L-selektin Adezyon Molekülü Bulunan Hücreler L-selektin adezyon molekülü, lökositlerin (beyaz kan hücreleri) inflamasyon bölgelerine hareket etmesini sağlayan önemli bir moleküldür. L-selektin, aşağıdaki hücre tiplerinde bulunur: I. Endotel: Enflamasyon sırasında, endotel hücreleri yüzeylerinde L-selektin ligandlarını eksprese eder, böylece dolaşımdaki lökositlerin yapışmasını sağlar. II. Nötrofi…	0	C	Cevap: C) I ve III Açıklama: L-selektin, adezyon moleküllerinden biridir ve aşağıdaki hücrelerde bulunur: - Endotel (I): L-selektin, endotel hücrelerinde eksprese edilir ve lenfositlerin endotelden geçişini düzenler. Lenfositlerin lenf düğümlerine ve lenfatik dokulara göç etmesine yardımcı olur. - T hücresi (III): L-selektin, T lenfositlerinin aktive olması ve lenf düğümlerine göç etmesine katkıd…	0	D	D) II ve III Açıklama: L-selektin, nötrofil (II) ve T hücrelerinde (III) bulunur. Endotel hücrelerinde (I) ise P-selektin ve E-selektin bulunur.	1	Basic Medical Sciences
79	D	4	Pathology	Knowledge	I. Zahn çizgileri içerir. II. Sıklıkla oklüziv özelliktedir. III. En sık femoral arterlerde görülür. Arteriyel trombüsler ile ilgili yukarıdaki ifadelerden hangileri doğrudur? A) Yalnız I B) Yalnız II C) Yalnız III D) I ve II E) I, II ve III	D	Arteriyel trombüsler, kan akımının yavaşladığı veya kan damarlarının hasar gördüğü durumlarda arterlerde oluşan kan pıhtılarıdır. Bunlar, arteriyel sistemde kan akışını engelleyebilir ve çeşitli kardiyovasküler komplikasyonlara yol açabilir. Şimdi ifadelere bakalım: I. **Zahn çizgileri içerir.** Doğrudur. Arteriyel trombüsler, kanın hızlı aktığı arterlerde oluşur ve katmanlı yapıda, yani Zahn çiz…	1	D	Arteriyel Trombüsler Hakkında İfadeler Arteriyel trombüsler, kan akışının hızlı olduğu arterlerde oluşan kan pıhtılarıdır. İşte verilen ifadelerin doğrulukları: I. Zahn çizgileri içerir: Doğru. Zahn çizgileri, trombüs içindeki trombosit ve fibrin katmanlarının değişimini gösteren çizgilerdir ve arteriyel trombüslerin karakteristik bir özelliğidir. II. Sıklıkla oklüziv özelliktedir: Doğru. Arteriy…	1	D	D) I ve II Açıklama: Arteriyel trombüsler ile ilgili doğru ifadeler I ve II'dir: - Zahn çizgileri (I): Zahn çizgileri, arteriyel trombüslerin karakteristik bir özelliğidir. Bunlar, trombüsün oluşum sırasındaki kan akışını yansıtan, paralel, koyu ve açık bantlardan oluşan bir desendir. Zahn çizgileri, trombüsün oluşum hızını ve kan akışını gösteren önemli patolojik bulgulardır. - Oklüziv özellik (…	1	B	B) Yalnız II Açıklama: Arteriyel trombüsler, sıklıkla oklüziv özelliktedir (II). Zahn çizgileri, trombüslerin yapısında bulunmaz (I). Femoral arterlerde görülen trombüsler, venöz trombüslerdir, arteriyel trombüsler ise daha sık olarak koroner arterlerde görülür (III).	0	Basic Medical Sciences
80	A	4	Pathology	Knowledge	T lenfosit odakları, nadir plazma hücreleri ve fibrinoid nekroz zonunda aktive makrofajlar ile karakterize mikroskopik lezyonlar aşağıdaki kalp hastalıklarından hangisinin tipik patolojik bulgusudur? A) Romatizmal kalp hastalığı B) Libman-Sacks endokarditi C) Skleroderma D) Coxsackievirus endokarditi E) Karsinoid kalp hastalığı	B	Bahsedilen mikroskopik lezyonlar - T lenfosit odakları, nadir plazma hücreleri ve fibrinoid nekroz zonunda aktive makrofajlar - en çok **Libman-Sacks endokarditi** ile ilişkilendirilir. Libman-Sacks endokarditi, sistemik lupus eritematozus (SLE) ile ilişkili bir tür non-bakteriyel trombotik endokardittir ve SLE'nin kalp üzerindeki etkilerini temsil eder. Bu patoloji, genellikle kalp kapakçıkların…	0	A	Kalp Hastalıkları ve Mikroskopik Lezyonlar Verilen mikroskopik bulgular, A) Romatizmal kalp hastalığına özgüdür. Diğer seçeneklerin mikroskopik bulguları ise şunlardır: B) Libman-Sacks endokarditi: Valvüler endokardda granülomatöz inflamasyon. C) Skleroderma: Kardiyak fibroz ve vasküler değişiklikler. D) Coxsackievirus endokarditi: Miyokardit ve perikardit ile karakterizedir. E) Karsinoid kalp ha…	1	B	B) Libman-Sacks endokarditi Açıklama: Libman-Sacks endokarditi, nadir plazma hücreleri ve fibrinoid nekroz zonunda aktive makrofajlar ile karakterize mikroskopik lezyonlar gösteren bir kalp hastalığıdır. Libman-Sacks endokarditi, genellikle otoimmün bozukluklarla ilişkili olan bir endokardit türüdür. Otoimmün bozukluklar, vücudun kendi dokularına karşı antikorlar üretmesine neden olur ve bu da ka…	0	A	A) Romatizmal kalp hastalığı Açıklama: Romatizmal kalp hastalığında, mikroskopik lezyonlar lenfosit odakları, nadir plazma hücreleri ve fibrinoid nekroz zonunda aktive makrofajlar ile karakterizedir. Bu bulgular, romatizmal kalp hastalığının patolojik tanısında önemlidir.	1	Basic Medical Sciences
81	E	4	Pathology	Case	Miyokard enfarktüsü geçiren bir hastanın sol anterior desendan ve sol sirkumfleks koroner arterlerinin intimal yüzeyinde; damar lümenini daraltan, sarı-beyaz renkli, yer yer kanamalı kabarık lezyonlar saptanıyor. Bu lezyonlarda aşağıdaki hücrelerden hangisinin varlığı en az olasıdır? A) Lenfosit B) Makrofaj C) Köpüksü hücre D) Düz kas hücresi E) Nötrofil	E	Miyokard enfarktüsü sonrası koroner arterlerin intimal yüzeyinde saptanan sarı-beyaz renkli, yer yer kanamalı kabarık lezyonlar, aterosklerotik plaklarla uyumludur. Aterosklerotik plaklar, lipid birikimi, inflamasyon, nekroz ve bazen kanama içeren kompleks yapılar olup, makrofajlar, köpüksü hücreler (lipid yüklenmiş makrofajlar), düz kas hücreleri ve çeşitli miktarda lenfosit içerebilir. Bu hücre…	1	A	Miyokard Enfarktüsü ve Lezyon Özellikleri Belirtilen lezyonlar, miyokard enfarktüsüne (kalp krizi) yol açan aterosklerotik plakların karakteristik özellikleridir. Bu plaklarda bulunan hücreler şunlardır: B) Makrofaj: Kolesterol ve diğer lipidleri fagosite ederek "köpük hücrelerine" dönüşürler, ateroskleroz gelişiminde kilit rol oynarlar. C) Köpüksü hücre: Lipid yüklü makrofajlardır ve aterosklero…	0	D	Cevap: D) Düz kas hücresi Açıklama: Tarif edilen lezyonlar, aterosklerotik plakların karakteristik özellikleridir ve makrofajlar, köpüksü hücreler ve lenfositlerin varlığı beklenir, ancak düz kas hücrelerinin bulunması beklenmez. Miyokard enfarktüsü geçiren bir hastada, koroner arterlerin intimal yüzeyindeki lezyonlar ateroskleroz ile uyumludur. Ateroskleroz, arter duvarında yağ, makrofajlar, köp…	0	E	E) Nötrofil Açıklama: Miyokard enfarktüsü geçiren bir hastanın koroner arterlerinde saptanan lezyonlar, aterom plaklardır. Aterom plaklarında makrofajlar, köpüksü hücreler ve düz kas hücreleri bulunur. Lenfositler de olabilir. Ancak nötrofiller genellikle aterom plaklarında bulunmazlar, çünkü onlar akut iltihaplanma sürecinde rol oynarlar, aterom plaklarının gelişiminde değil	1	Basic Medical Sciences
82	B	3	Pathology	Case	Altmış yedi yaşındaki erkek hasta; giderek artan nefes darlığı, merdiven çıkamama, arada bir gelen kuru öksürük şikâyetleriyle başvuruyor Siyanotik görünümde olan ve parmaklarında çomaklaşma izlenen hastanın bilgisayarlı tomografisinde; her iki akciğerde özellikle alt lob subplevral alanda retiküler opasite alanları ile traksiyon bronşiektazi görülüyor. Hastaya tanı amaçlı açık akciğer biyopsisi …	B	Tanımlanan klinik ve radyolojik bulgular, idiyopatik pulmoner fibrozis (IPF) veya benzeri bir interstisyel akciğer hastalığına işaret eder. Bu durumlarda, tipik patolojik bulgular arasında fibroblastik odaklar, parankim kaybı, bal peteği şeklinde fibrozis ve inflamatuvar infiltrasyon yer alır. Bu bulgular, hastalığın ilerlemesine ve akciğer dokusunun yapısal değişikliğine katkıda bulunur. B) **Gr…	1	B	Akciğer Hastalığı ve Biyopsi Bulguları Hastanın semptomları, bilgisayarlı tomografi bulguları ve açık akciğer biyopsisi ihtiyacı, idiopatik pulmoner fibroz (İPF) gibi interstisyel akciğer hastalığı (İAH) ile uyumlu bir tabloyu düşündürmektedir. İPF'de en sık rastlanan biyopsi bulguları şunlardır: A) Parankim kaybı: İPF, akciğer dokusunda skarlaşmaya ve parankim kaybına yol açar. C) Bal peteği fib…	1	C	Cevap: C) Bal peteği fibrozisi Açıklama: Tarif edilen klinik tablo ve radyolojik bulgular, hasta için en olası tanının "Bronşiektazi" olduğu yönündedir. Bronşiektazi, bronşların kalıcı olarak genişlemesi ve deformitesi ile karakterizedir ve bu da tekrarlayan enfeksiyonlar, iltihaplanma veya genetik bozukluklar nedeniyle ortaya çıkabilir. Bronşiektazi, bal peteği fibrozisi (C seçeneği) ile tipik o…	0	B	B) Granülom oluşumu Açıklama: Hastanın şikâyetleri ve radyolojik bulguları, idiyopatik pulmoner fibrozis (IPF) tanısına işaret etmektedir. IPF'de biyopsi incelemesinde parankim kaybı, bal peteği fibrozisi, inflamatuvar infiltrasyon ve fibroblastik odaklar sıkça görülür. Ancak granülom oluşumu, IPF'de nadirdir ve genellikle diğer hastalıklarda görülür.	1	Basic Medical Sciences
83	E	2	Pathology	Knowledge	Prostat adenokarsinomu hematojen yolla aşağıdaki bölgelerden hangisine daha sık metastaz yapar? A) Seminal vezikül B) Mesane C) Akciğer D) Paraaortik lenf nodülleri E) Vertebra	E	Prostat adenokarsinomunun hematojen yolla metastaz yapma eğilimi, özellikle iskelet sistemiyle ilgilidir ve en sık kemiklere metastaz yapar. Bunlar arasında, vertebra (omurga kemikleri) prostat kanserinin kemik metastazları için en yaygın yerlerden biridir. Omurga, prostat kanseri hücrelerinin kemik iliğine girip çoğalabileceği ve böylece ağrıya, kırıklara ve diğer ciddi komplikasyonlara yol açab…	1	E	Prostat Adenokarsinomunda Metastaz Prostat adenokarsinomu, en sık lenfatik yolla metastaz yapar. Hematojen metastaz ise daha geç evrelerde görülür ve genellikle kemikleri etkiler. Verilen seçenekler arasından, prostat adenokarsinomunun E) Vertebra'ya (omurga) hematogen yolla metastaz yapma olasılığı en yüksektir. Diğer seçeneklerin olasılıkları ise şöyledir: A) Seminal vezikül: Prostat kanseri, s…	1	C	Cevap: C) Akciğer Açıklama: Prostat adenokarsinomu, prostat bezinin malign bir tümörüdür ve metastaz yapma potansiyeline sahiptir. Metastaz, tümör hücrelerinin kan veya lenfatik sistem aracılığıyla vücudun diğer bölgelerine yayılmasıdır. Prostat adenokarsinomu için en sık metastaz yeri akciğerlerdir (C seçeneği). Prostat kanserinin yayılma yolları arasında lenfatik yol ve hematojen yol (kan yoluy…	0	E	E) Vertebra Açıklama: Prostat adenokarsinomu, hematojen yolla en sık vertebralar bölgesine metastaz yapar. Bu durum, prostat kanserinin yayılma mekanizması ile ilgili olup, vertebra kemikleri içinde bulunan venöz plexusun yakın konumu nedeniyle kemik metastazı olasılığını artırmaktadır.	1	Basic Medical Sciences
84	E	3	Pathology	Knowledge	Aşağıdaki böbrek tümörlerinden hangisi genellikle benign davranış gösteren epitelyal bir tümördür? A) Renomedüller interstisyel hücreli tümör B) Nefroblastoma C) Bellini duktus karsinomu D) Anjiyomiyolipom E) Onkositom	E	Aşağıdaki böbrek tümörleri arasında, genellikle benign davranış gösteren epitelyal bir tümör **onkositom**dur. Onkositomlar, böbreğin epitelyal hücrelerinden köken alır ve genellikle iyi huylu bir seyir gösterir. Bu tümörler, genellikle cerrahi yolla çıkarıldıktan sonra iyi bir prognoza sahiptir ve metastaz yapma eğilimi düşüktür. A) **Renomedüller interstisyel hücreli tümör** terimi, böbrek tümö…	1	A	Benign Epitelyal Böbrek Tümörü Verilen seçenekler arasından, A) Renomedüller interstisyel hücreli tümör genellikle benign davranış gösteren epitelyal bir böbrek tümörüdür. Diğer seçenekler ise şunlardır: B) Nefroblastoma (Wilms tümörü): Çocuklarda görülen malign bir böbrek tümörüdür. C) Bellini duktus karsinomu: Koleksiyon kanallarından kaynaklanan agresif bir malign tümördür. D) Anjiyomiyolipom:…	0	D	D) Anjiyomiyolipom Açıklama: Anjiyomiyolipom (AML), böbrekte görülen, genellikle benign davranış sergileyen bir epitelyal tümördür. Anjiyomiyolipom, olgunlaşmış teratomlardan kaynaklanan, iyi diferansiye olmuş bir tümördür. Tipik olarak, yağ, kas ve damar dokusundan oluşan bir karışım içerir. AML'ler genellikle böbreğin korteksinde bulunur ve asemptomatik olabilirler. AML'lerin çoğu sporadiktir, …	0	E	E) Onkositom Açıklama: Onkositom, böbrekte görülen benign bir epitelyal tümördür. Genel olarak iyi huylu davranış gösterir ve metastaz yapmaya eğilimli değildir.	1	Basic Medical Sciences
85	B	3	Pathology	Case	Vajinal kanama şikâyetiyle başvuran 45 yaşındaki hastanın ultrasonografisinde plasentada “kar fırtınası paterni” görülüyor, fetus saptanmıyor. Küretaj materyalinin histolojik incelemesinde, ileri derecede genişlemiş ve hidropik özellikte koryonik villuslar ve bu villusların bir kısmını çepeçevre saran, hafif hücresel atipili trofoblastik hücre proliferasyonu tespit ediliyor. Miyometriyal invazyon…	B	Ultrasonografide "kar fırtınası paterni" görülmesi, fetusun saptanmaması ve küretaj materyalinin histolojik incelemesinde ileri derecede genişlemiş ve hidropik özellikte koryonik villuslar ile bu villusların bir kısmını çepeçevre saran, hafif hücresel atipili trofoblastik hücre proliferasyonunun tespit edilmesi, **mol hidatidiform** (veya molar gebelik) için tipik bulgulardır. Mol hidatidiform, k…	1	B	Histolojik Tanı ve Gebelik Trofoblastik Hastalıkları Verilen klinik ve histolojik bulgular, gebelik trofoblastik hastalığı (GTH) ile uyumludur. GTH, plasentayı oluşturan trofoblast hücrelerinin anormal proliferasyonu ile karakterize bir grup hastalıktır. İşte seçeneklerin değerlendirilmesi: A) Koryokarsinom: GTH'nin en agresif formudur ve derin miyometriyal invazyon ve uzak metastaz ile karakteri…	1	B	B) Mol hidatidiform Açıklama: Tarif edilen klinik tablo ve patolojik bulgular, mol hidatidiform tanısıyla tutarlıdır. Mol hidatidiform, anormal trofoblastik proliferasyon ve koryonik villus anomalileriyle karakterize bir plasental hastalıktır. Mol hidatidiform, genellikle gebelik sırasında ortaya çıkan ve fetüsün genellikle yaşayamadığı bir durumdur. Mol hidatidiformun karakteristik patolojik bul…	1	B	B) Mol hidatidiform Açıklama: Kar fırtınası paterni, vajinal kanama şikâyetiyle başvuran hastanın ultrasonografisinde görülür ve mol hidatidiform tanısına işaret eder. Histolojik incelemede, koryonik villusların ileri derecede genişlemiş ve hidropik olması, trofoblastik hücre proliferasyonu ve miyometriyal invazyon görülmemesi de mol hidatidiform tanısını desteklemektedir.	1	Basic Medical Sciences
86	C	5	Pathology	Knowledge	I. Nükleer pleomorfizm II. Tübül formasyonu III. Hücre polarizasyonu İnvaziv meme kanserlerinin histolojik derecelendirilmesinde kullanılan Nottingham Histolojik Skor Sisteminde yukarıdakilerden hangileri dikkate alınır? A) Yalnız I B) Yalnız III C) I ve II D) II ve III E) I, II ve III	E	İnvaziv meme kanserlerinin histolojik derecelendirilmesinde kullanılan Nottingham Histolojik Skor Sistemi, üç temel morfolojik özelliği dikkate alır: nükleer pleomorfizm, tübül formasyonu, ve mitotik aktivite. Bu sistem, her biri 1'den 3'e kadar puanlanabilen bu özelliklerin değerlendirilmesine dayanır ve hastalığın prognozunu tahmin etmekte kullanılır. Sistemde değerlendirilen özellikler şunlard…	0	C	Nottingham Histolojik Skor Sistemi ve Meme Kanseri Derecelendirmesi Nottingham Histolojik Skor Sistemi, invaziv meme kanserlerinin prognozunu tahmin etmek için kullanılan bir derecelendirme sistemidir. Bu sistemde, tümörün aşağıdaki üç özelliği değerlendirilir: I. Nükleer pleomorfizm (hücre çekirdeklerinin şekil ve boyutlarındaki farklılık): Puan 1 (hafif) ile 3 (şiddetli) arasında değişir. II. T…	1	D	D) II ve III Açıklama: Nottingham Histolojik Skor Sistemi, invaziv meme kanserlerinin histolojik derecelendirilmesinde kullanılan bir sistemdir ve tübül formasyonu (II) ve hücre polarizasyonu (III) dikkate alınır. Nottingham Histolojik Skor Sistemi, meme kanserinin agresifliğini ve prognozunu değerlendirmek için kullanılır. Sistemde üç temel kriter vardır: - Nükleer pleomorfizm (I): Nükleer pleom…	0	E	E) I, II ve III Açıklama: Nottingham Histolojik Skor Sistemi, invaziv meme kanserlerinin histolojik derecelendirilmesinde kullanılır. Bu sistemde, üç kriter dikkate alınır: nükleer pleomorfizm (I), tübül formasyonu (II) ve hücre polarizasyonu (III). Bu kriterlerin her birinin puanı toplanır ve toplam puana göre kanserin derecesi belirlenir.	0	Basic Medical Sciences
87	B	4	Pathology	Case	Üç yıldır hipertansiyon nedeniyle tedavi edilen ve bilgisayarlı tomografi incelemesinde sağ adrenal yerleşimli kitle saptanarak opere edilen 47 yaşındaki kadın hastanın adrenalektomi materyalinde; 1,5 cm çapında, iyi sınırlı, sarı renkli bir kitle tespit ediliyor. Kitlenin mikroskopik incelemesinde; kitle içinde kordonlar ve trabeküller oluşturan, intrasitoplazmik yağ içeren ve berrak sitoplazmal…	B	Tanımlanan lezyonun özellikleri, iyi sınırlı, sarı renkli bir kitle, kitle içinde kordonlar ve trabeküller oluşturan, intrasitoplazmik yağ içeren ve berrak sitoplazmalı uniform kortikal hücreler, intrasitoplazmik eozinofilik laminer cisimciklerin bulunması, adrenalektomi materyalinde adrenal korteks ile ilişkili bir lezyona işaret eder. Bu bulgular, özellikle **adenoma** ile uyumludur. A) **Adren…	1	D	Adrenal Kitle Tanısı Verilen bulgular, D) Primer pigmente nodüler hastalık (PPND) ile uyumludur. İşte seçeneklerin değerlendirilmesi: A) Adrenal korteks karsinomu: Genellikle büyük, invaziv ve hücresel atipi gösteren malign bir tümördür. Bu olguda tümör küçük, iyi sınırlı ve uniform hücreler içermektedir. B) Aldosteron salgılayan adenom: Konn sendromuna neden olan ve aldosteron üreten bir tümördü…	0	A	A) Adrenal korteks karsinomu Açıklama: Tarif edilen mikroskopik bulgular, adrenal korteks karsinomu tanısıyla tutarlıdır. Adrenal korteks karsinomu, adrenal bezinin korteksinden kaynaklanan nadir bir kanser türüdür. Genellikle tek taraflı bir adrenal kitle olarak ortaya çıkar ve cerrahi müdahale gerektirebilir. Adrenal korteks karsinomu ile ilişkili mikroskopik bulgular şunlardır: - İyi sınırlı, …	0	B	B) Aldosteron salgılayan adenom Açıklama: Hastanın adrenal kitlelerinin mikroskopik incelemesinde, kortikal hücrelerin uniform görünümü, intrasitoplazmik yağ içeren ve berrak sitoplazmalı hücreler, ayrıca intrasitoplazmik eozinofilik laminer cisimcikler dikkati çekiyor. Bu bulgular, aldosteron salgılayan adenom tanısını desteklemektedir.	1	Basic Medical Sciences
88	A	4	Pathology	Case	Elli iki yaşındaki kadın hasta, gövde ve ağız içine yerleşen içi su dolu kabarcıklar ve bunların patlamasıyla ortaya çıkan ağrılı yaralar nedeniyle başvuruyor. Dermatolojik muayenede gövde ve ekstremitelere yerleşen büller ve erozyonlar ile damak ve bukkal mukozada erozyonlar tespit ediliyor. Deri biyopsisinde, epidermiste suprabazal akantolitik bül ve direkt immünofloresan incelemede tüm epiderm…	A	Tanımlanan klinik bulgular ve deri biyopsisinde gözlenen patolojik özellikler (epidermiste suprabazal akantolitik bül oluşumu ve direkt immünofloresan incelemede tüm epidermisi kapsayacak şekilde interselüler IgG birikimi) **Pemfigus vulgaris** için tipiktir. Pemfigus vulgaris, otoimmün bir deri hastalığıdır ve deri ile mukozal yüzeylerde bül (içi su dolu kabarcıklar) oluşumuna neden olur. Hastal…	1	A	Cilt Hastalığı Tanısı ve İmmünofloresan Bulguları Hastanın klinik ve histolojik bulguları, akantolitik bir büllöz hastalık ile uyumludur. Bu hastalık grubunda en sık görülen ve verilen bulgularla en çok örtüşen tanı A) Pemfigus vulgaris'tir. İşte seçeneklerin değerlendirilmesi: B) Büllöz pemfigoid: Bu hastalıkta büller sub-epidermal olarak oluşur ve direkt immünofloresan incelemede bazal membran …	1	A	A) Pemfigus Vulgaris Açıklama: Tarif edilen klinik tablo ve patolojik bulgular, pemfigus vulgaris tanısıyla tutarlıdır. Pemfigus vulgaris, otoimmün bir hastalık olup, epidermisin intraepidermal kollajenlere karşı gelişen otoantikorlar nedeniyle epidermisin akantolitik büllerinin ( içi su dolu kabarcıklar) oluşmasıyla karakterizedir. Pemfigus vulgaris ile ilişkili tipik bulgular şunlardır: - Ağız …	1	A	A) Pemfigus vulgarisAçıklama: Hastanın şikâyetleri ve dermatolojik bulguları, pemfigus vulgaris tanısına işaret etmektedir. Deri biyopsisinde suprabazal akantolitik bül oluşumu ve direkt immünofloresan incelemede interselüler IgG birikimi, pemfigus vulgaris tanısını desteklemektedir.	1	Basic Medical Sciences
89	E	3	Pathology	Knowledge	Brown tümör olarak bilinen çoklu kemik lezyonları olan bir hastada aşağıdakilerden hangisinin görülme olasılığı en düşüktür? A) Osteitis fibroza sistika B) Nefrokalsinozis C) Osteoporoz D) Metastatik kalsifikasyon E) Tetani	E	Brown tümörler, primer veya sekonder hiperparatiroidizmle ilişkili osteitis fibroza sistika'nın bir komplikasyonu olarak ortaya çıkar. Bu tümörler, yüksek paratiroid hormonu (PTH) seviyelerinin neden olduğu kemik rezorpsiyonu ve ardından fibroz doku ve kanama ile karakterize lezyonlardır. A) **Osteitis fibroza sistika** doğrudan Brown tümörlerin oluşumuna yol açan bir durumdur ve hiperparatiroidi…	1	E	Brown Tümörü ve İlişkili Bulgular Brown tümörü, hiperparatiroidizmde görülen çoklu kemik lezyonlarıdır. Hiperparatiroidizm, paratiroid bezlerinin aşırı paratiroid hormonu (PTH) salgılaması ile karakterize bir endokrin hastalıktır. PTH, kalsiyum ve fosfat metabolizmasında önemli bir rol oynar. Hiperparatiroidizmde görülen bulgular şunlardır: A) Osteitis fibroza sistika: PTH'nin kemikte osteoklasti…	1	B	B) Nefrokalsinozis Açıklama: Brown tümörleri, genellikle primer hiperparatiroidizm veya diğer endokrin bozukluklarla ilişkili olan çoklu kemik lezyonlarıdır. Osteitis Fibroza Sistika (A seçeneği), kemiklerin iltihaplanması ve sklerozuna neden olan bir durumdur ve Brown tümörlerle ilişkili değildir. Nefrokalsinozis, böbreklerde kalsiyum oksalat veya diğer kalsiyum tuzlarının birikmesine neden olan…	0	E	E) TetaniAçıklama: Brown tümörü, hiperparatiroidizmde görülen bir kemik lezyonudur. Hiperparatiroidizmde, osteitis fibroza sistika, nefrokalsinozis, osteoporoz ve metastatik kalsifikasyon görülme olasılığı yüksektir. Ancak tetani, hiperparatiroidizmle direkt ilişkili değildir ve görülme olasılığı düşüktür.	1	Basic Medical Sciences
90	A	2	Pathology	Case	Özgeçmişinde 40 yıldır süregelen görme kaybı ve değişken paralizi atakları olan 63 yaşındaki kadın, trafik kazasında eksitus oluyor. Otopsi incelemesinde, beyinde periventriküler beyaz cevherde ve medulla spinalis beyaz cevherinde bir kısmı sklerotik, bir kısmı gri renkte çok sayıda düzensiz şekilli plak saptanıyor. Bu lezyonların mikroskopik incelemesinde aşağıdaki bulgulardan hangisinin saptanm…	A	Otopside saptanan, beyinde periventriküler beyaz cevherde ve medulla spinalis beyaz cevherinde bir kısmı sklerotik, bir kısmı gri renkte çok sayıda düzensiz şekilli plakların bulunması, multipl skleroz (MS) hastalığının klasik bulguları arasındadır. Multipl skleroz, merkezi sinir sisteminde miyelin kılıfının otoimmün yolla hasar görmesi sonucu ortaya çıkan bir hastalıktır. MS'in patolojik özellik…	1	A	Beyin Lezyonları ve Mikroskopik Bulgular Verilen klinik öykü ve otopsi bulguları, multipl skleroz (MS) ile uyumludur. MS, merkezi sinir sisteminde (MSS) miyelin kılıfının kaybı ile karakterize kronik, inflamatuar ve demiyelinizan bir hastalıktır. MS'de görülen mikroskopik bulgular şunlardır: A) Miyelin kaybı: MS'nin temel özelliğidir ve plakların oluşumuna yol açar. B) Kapiller damar duvarlarında…	1	A	A) Miyelin kaybı Açıklama: Tarif edilen klinik tablo ve patolojik bulgular, multipl skleroz (MS) hastalığı ile tutarlıdır. Multipl skleroz, merkezi sinir sistemini etkileyen otoimmün bir hastalıktır ve beyin ve omurilikteki sinir liflerinde hasara neden olur. MS'in karakteristik patolojik bulguları şunlardır: - Miyelin kaybı (demiyelinizasyon): MS'te, sinir liflerinin etrafını saran miyelin kılıf…	1	A	A) Miyelin kaybıAçıklama: Hastanın otopsi bulguları, multipl skleroz (MS) tanısına işaret etmektedir. MS'de, beyin ve spinal kordda periventriküler beyaz cevherde ve medulla spinalis beyaz cevherinde düzensiz şekilli plakların görülmesi karakteristiktir. Mikroskopik incelemede, miyelin kaybı en olası bulgudur.	1	Basic Medical Sciences
91	B	2	Pathology	Case	Yirmi beş yaşındaki erkek hasta; ani başlangıçlı şiddetli baş ağrısı, baş dönmesi, bulantı, kusma ve bulanık görme ile acil servise başvuruyor. Hastanın anamnezinden akut promiyelositik lösemi tedavisi altında olduğu öğreniliyor. Bu hastanın mevcut klinik durumunu açıklayan en olası patolojik süreç aşağıdakilerden hangisidir? A) Niasin toksisitesi B) A vitamini toksisitesi C) Piridoksin toksisite…	B	Akut promiyelositik lösemi (APL) tedavisinde yaygın olarak kullanılan bir ajan all-trans retinoik asit (ATRA) olup, A vitamini türevidir. ATRA, APL tedavisinde etkilidir çünkü lösemi hücrelerinin olgunlaşmasını ve diferansiyasyonunu teşvik eder. Ancak, A vitamini ve türevlerinin yüksek dozlarda kullanımı, A vitamini toksisitesine (hipervitaminoz A) yol açabilir. A vitamini toksisitesinin semptoml…	1	B	Akut Promiyelositik Lösemi ve Nörolojik Bulgular Hastanın klinik durumu ve akut promiyelositik lösemi (APL) tedavisi altında olduğu bilgisi, A vitamini toksisitesi (hipervitaminoz A) ile uyumludur. APL tedavisinde kullanılan all-trans retinoik asit (ATRA), A vitamini türevidir ve yüksek dozlarda kullanıldığında A vitamini toksisitesine yol açabilir. A vitamini toksisitesinin belirtileri şunlardır…	1	C	C) Piridoksin toksisitesi Açıklama: Akut promiyelositik lösemi (APL) tedavisi altında olan hastalarda piridoksin (vitamin B6) toksisitesi gelişebilir. Piridoksin, birçok biyokimyasal süreçte önemli bir rol oynayan bir B vitaminidir. Yüksek dozda piridoksin alımı veya APL tedavisi sırasında piridoksin toksisitesi gelişebilir. Piridoksin toksisitesinin tipik semptomları şunlardır: - Baş ağrısı - Ba…	0	A	A) Niasin toksisitesiAçıklama: Hastanın şikâyetleri, akut promiyelositik lösemi tedavisi altında olan bir hastada görülen niasin toksisitesine işaret etmektedir. Niasin, kemoterapi rejimlerinde kullanılan bir ilaçtır ve yüksek dozlarında baş ağrısı, baş dönmesi, bulantı, kusma ve bulanık görme gibi yan etkilere neden olabilir.	0	Basic Medical Sciences
[truncated: 29 more rows]

## Sheet: Clinical Medical Questions
Question Number	Turkish Medical Specialty Training Entrance Exam(TUS) Questions (Turkish)	Turkish Medical Specialty Training Entrance Exam(TUS)-Answer Key	Question difficulty levels (1-5) calculated according to the percentage of correct answers given by the students in the exam.	Department/Field (Categories of Questions)	Knowledge/Case (Categories of Questions)	OpenAI-ChatGPT 4 Answer	OpenAI-ChatGPT 4 Response (Turkish)	OpenAI-ChatGPT 4 Correct	Google AI-Gemini 1.5 Pro Answer	Google AI-Gemini 1.5 Pro Response (Turkish)	Google AI-Gemini 1.5 Pro Correct	Cohere Command R+ Answer	Cohere Command R+ Response (Turkish)	Cohere Command R+ Correct	Meta AI-Llama 3 70B Meta AI Answer	Meta AI-Llama 3 70B Meta AI Response (Turkish)	Meta AI-Llama 3 70B Correct
[truncated: 120 more rows]

[truncated: 4 more sheets: Basic Medical Questions, Question Difficulty (1-5), Department-Field, Knowledge-Case]
